# Supplementary material for: The influence and spatial spillover effects of producer services agglomeration on urban green development in China
Source: PLoS One. 2024 Dec 30;19(12):e0315870. doi: 10.1371/journal.pone.0315870 (PMC11684677; doi:10.1371/journal.pone.0315870)
Supplement: S1 Data — (ZIP) [file pone.0315870.s001.zip]

Archive with 2 entries (1 files):
- Data/
- Data/Data.xlsx
