# Supplementary material for: The influence and spatial spillover effects of producer services agglomeration on urban green development in China
Source: PLoS One. 2024 Dec 30;19(12):e0315870. doi: 10.1371/journal.pone.0315870 (PMC11684677; doi:10.1371/journal.pone.0315870)
Supplement: S1 Data — (ZIP) [file pone.0315870.s001.zip › Data/Data.xlsx]

## Sheet: sheet1
city	year	Specialized agglomeration	Diversified agglomeration	year	Specialized agglomeration	Diversified agglomeration	year	Specialized agglomeration	Diversified agglomeration	year	Specialized agglomeration	Diversified agglomeration	year	Specialized agglomeration	Diversified agglomeration	year	Specialized agglomeration	Diversified agglomeration	year	Specialized agglomeration	Diversified agglomeration	year	Specialized agglomeration	Diversified agglomeration	year	Specialized agglomeration	Diversified agglomeration	year	Specialized agglomeration	Diversified agglomeration	year	Specialized agglomeration	Diversified agglomeration	year	Specialized agglomeration	Diversified agglomeration	year	Specialized agglomeration	Diversified agglomeration	year	Specialized agglomeration	Diversified agglomeration	year	Specialized agglomeration	Diversified agglomeration	year	Specialized agglomeration	Diversified agglomeration	year
Ankang City	2002	0.00162658	42.7731	2003	0.00150977	50.7022	2004	0.0013508	49.1236	2005	0.0015715	47.4942	2006	0.00164732	52.1357	2007	0.0017592	50.8908	2008	0.00172096	48.8269	2009	0.00152852	46.8542	2010	0.00153384	45.1808	2011	0.00179647	42.6587	2012	0.00143309	36.488	2013	0.00156356	28.5452	2014	0.00154282	27.9107	2015	0.00150746	25.7344	2016	0.00162336	26.5554	2017	0.00162358	26.1972	2018
Anqing City	2002	0.00429916	42.8591	2003	0.00373619	50.7921	2004	0.00319146	49.1976	2005	0.00288109	47.5572	2006	0.00280462	52.1967	2007	0.00301217	50.9474	2008	0.00257229	48.8701	2009	0.00226962	46.8944	2010	0.00233411	45.2141	2011	0.0026947	42.6862	2012	0.00215945	36.5074	2013	0.00206544	28.5634	2014	0.00206669	27.9299	2015	0.00186669	25.7488	2016	0.00206796	26.5718	2017	0.0019648	26.2113	2018
Anshun City	2002	0.00112609	42.7638	2003	0.00125534	50.6948	2004	0.00138016	49.1219	2005	0.00140701	47.4888	2006	0.0013704	52.1287	2007	0.0013925	50.8846	2008	0.00109819	48.8191	2009	0.00113481	46.8546	2010	0.00113371	45.1806	2011	0.00133521	42.6581	2012	0.00109935	36.4854	2013	0.00113889	28.5425	2014	0.00106231	27.9096	2015	0.00114976	25.7323	2016	0.00120786	26.5539	2017	0.00133554	26.1963	2018
Anyang City	2002	0.00438442	42.862	2003	0.00449838	50.8063	2004	0.0048639	49.2317	2005	0.00471374	47.5923	2006	0.00478322	52.2398	2007	0.00429185	50.9863	2008	0.00399062	48.8955	2009	0.00377498	46.9263	2010	0.00371235	45.2448	2011	0.00265154	42.6772	2012	0.00323186	36.5377	2013	0.00191077	28.5648	2014	0.00259019	27.9412	2015	0.00205276	25.7599	2016	0.00234501	26.5826	2017	0.00217527	26.2191	2018
Anshan City	2002	0.00420168	42.8584	2003	0.00497257	50.8001	2004	0.00414048	49.2133	2005	0.00442349	47.5731	2006	0.00397908	52.2275	2007	0.0037583	50.9788	2008	0.00371627	48.8962	2009	0.00314968	46.9329	2010	0.00297877	45.2532	2011	0.00415129	42.7411	2012	0.00366352	36.5521	2013	0.00479372	28.6197	2014	0.00387648	27.9732	2015	0.00334007	25.783	2016	0.0028627	26.5902	2017	0.00241679	26.2232	2018
Bayannur City	2002	0	42.7269	2003	0.0017762	50.6925	2004	0.00185	49.1205	2005	0.00168791	47.4897	2006	0.00162005	52.133	2007	0.00154597	50.8927	2008	0.00149648	48.8222	2009	0.00138956	46.8586	2010	0.00153384	45.1796	2011	0.00150515	42.6477	2012	0.00137419	36.4857	2013	0.00133192	28.5422	2014	0.00123863	27.9058	2015	0.00123352	25.7296	2016	0.0011189	26.5489	2017	0.00109288	26.1904	2018
Bazhong City	2002	0.00151019	42.7744	2003	0.00169507	50.6999	2004	0.00127351	49.1248	2005	0.00118457	47.4915	2006	0.0013831	52.1325	2007	0.00141749	50.8914	2008	0.0014312	48.8245	2009	0.00154661	46.8623	2010	0.00102256	45.1781	2011	0.00215014	42.6547	2012	0.000922672	36.4829	2013	0.00119717	28.5466	2014	0.00130122	27.913	2015	0.00141777	25.737	2016	0.0013519	26.5555	2017	0.00136626	26.1985	2018
Baicheng City	2002	0.00198778	42.7949	2003	0.00294406	50.73	2004	0.00203488	49.1487	2005	0.00194983	47.5005	2006	0.00184743	52.145	2007	0.00159927	50.8924	2008	0.00149648	48.8224	2009	0.00132009	46.8597	2010	0.0013823	45.1906	2011	0.00135949	42.6621	2012	0.00111359	36.4906	2013	0.00140913	28.5453	2014	0.00163171	27.9091	2015	0.00150577	25.7329	2016	0.0014071	26.5526	2017	0.00133642	26.1939	2018
Baishan City	2002	0.00197066	42.7748	2003	0.00168739	50.7061	2004	0.00152699	49.128	2005	0.0014842	47.4861	2006	0.00136426	52.1268	2007	0.00138122	50.8921	2008	0.00124707	48.8162	2009	0.00701921	46.8771	2010	0.00674443	45.2004	2011	0.00698046	42.6763	2012	0.00157354	36.4841	2013	0.00127328	28.5417	2014	0.00122049	27.9063	2015	0.00103927	25.7293	2016	0.0010158	26.5491	2017	0.00264791	26.1965	2018
Baiyin City	2002	0.00118865	42.7583	2003	0.00121374	50.6842	2004	0.00129207	49.1092	2005	0.00139689	47.4802	2006	0.00139268	52.1238	2007	0.00130607	50.881	2008	0.00117225	48.8105	2009	0.00111165	46.8459	2010	0.00113371	45.1702	2011	0.00138376	42.6417	2012	0.00117788	36.4751	2013	0.00117749	28.5365	2014	0.00108817	27.9006	2015	0.00113927	25.7256	2016	0.001038	26.5434	2017	0.000958292	26.1856	2018
Baise City	2002	0.00165786	42.7835	2003	0.00205192	50.7133	2004	0.00174419	49.1408	2005	0.00192493	47.5055	2006	0.00187196	52.1507	2007	0.00173249	50.9095	2008	0.00161499	48.8324	2009	0.00172506	46.8663	2010	0.00171375	45.1896	2011	0.00164817	42.6643	2012	0.00124208	36.4896	2013	0.00114997	28.5444	2014	0.00109701	27.909	2015	0.00112894	25.7348	2016	0.00113617	26.5552	2017	0.00106203	26.1955	2018
Bengbu City	2002	0.00404918	42.8404	2003	0.00376121	50.7769	2004	0.0037964	49.1927	2005	0.00261847	47.5337	2006	0.00248831	52.1785	2007	0.00262883	50.943	2008	0.00231955	48.863	2009	0.00221005	46.8911	2010	0.00207332	45.2049	2011	0.002282	42.6798	2012	0.00204166	36.5082	2013	0.00200753	28.5636	2014	0.00200148	27.9284	2015	0.00225874	25.7499	2016	0.00236172	26.5724	2017	0.00236036	26.2124	2018
Baotou City	2002	0.00278395	42.8139	2003	0.00254589	50.7408	2004	0.00246667	49.164	2005	0.00253187	47.5281	2006	0.00383697	52.2032	2007	0.00466455	50.9947	2008	0.00443957	48.9153	2009	0.00416869	46.9424	2010	0.0042014	45.2564	2011	0.00478248	42.7392	2012	0.00314101	36.5393	2013	0.00299199	28.583	2014	0.0028044	27.9432	2015	0.00293133	25.7626	2016	0.00269246	26.5809	2017	0.00259536	26.2224	2018
Baoji City	2002	0.0048038	42.8523	2003	0.00477727	50.8053	2004	0.00462405	49.222	2005	0.00443685	47.5778	2006	0.00358166	52.2136	2007	0.00340591	50.9653	2008	0.00364909	48.8947	2009	0.00359817	46.925	2010	0.00363289	45.2472	2011	0.00314007	42.7051	2012	0.00274908	36.5213	2013	0.00233871	28.5691	2014	0.00255287	27.9329	2015	0.00236307	25.7543	2016	0.00272161	26.5767	2017	0.0029913	26.2182	2018
Baoding City	2002	0.0218811	42.9382	2003	0.00666075	50.9002	2004	0.00651906	49.3026	2005	0.00678075	47.6565	2006	0.00665075	52.319	2007	0.00685023	51.0676	2008	0.00668429	48.9905	2009	0.00625304	47.0177	2010	0.00644659	45.3342	2011	0.00667605	42.7892	2012	0.00486857	36.5956	2013	0.00633144	28.6182	2014	0.00698896	27.9906	2015	0.00643306	25.7948	2016	0.00612265	26.6213	2017	0.0064624	26.2446	2018
Baoshan City	2002	0.001157	42.7627	2003	0.00192485	50.6917	2004	0.00127696	49.1157	2005	0.0019826	47.4838	2006	0.00103732	52.1224	2007	0.00254283	50.9038	2008	0.00121845	48.8162	2009	0.0010038	46.8494	2010	0.00133818	45.1751	2011	0.00149575	42.6548	2012	0.00167171	36.4901	2013	0.00137623	28.5435	2014	0.00145781	27.9063	2015	0.00141616	25.7314	2016	0.00147109	26.5515	2017	0.00158195	26.1916	2018
Beihai City	2002	0.00192577	42.7749	2003	0.00145056	50.6971	2004	0.00138081	49.1219	2005	0.00125861	47.4924	2006	0.00110846	52.1311	2007	0.00106618	50.8815	2008	0.000972714	48.8141	2009	0.00101901	46.8505	2010	0.00109922	45.1771	2011	0.00149575	42.6568	2012	0.00120932	36.4848	2013	0.0011968	28.5398	2014	0.0012022	27.906	2015	0.00141355	25.7296	2016	0.00109879	26.5487	2017	0.00106081	26.1899	2018
Beijing	2002	0.715	48.3169	2003	0.222965	57.2158	2004	0.32447	58.1669	2005	0.305032	56.3644	2006	0.223949	57.928	2007	0.233993	57.1213	2008	0.237494	55.2163	2009	0.259692	53.4422	2010	0.263843	51.7987	2011	0.237966	48.7902	2012	0.225415	41.1906	2013	0.151572	31.5081	2014	0.176081	30.8912	2015	0.186873	28.4549	2016	0.183172	29.5191	2017	0.188223	29.2262	2018
Benxi City	2002	0.00367647	42.7998	2003	0.00267805	50.722	2004	0.00234109	49.1466	2005	0.00203713	47.5186	2006	0.00261028	52.173	2007	0.00247888	50.9308	2008	0.00240803	48.8668	2009	0.00215382	46.8872	2010	0.0023896	45.2122	2011	0.00308498	42.69	2012	0.00273875	36.509	2013	0.00231918	28.5613	2014	0.00213718	27.93	2015	0.00190256	25.7447	2016	0.0016	26.5594	2017	0.00166195	26.2031	2018
Binzhou City	2002	0.00225218	42.7753	2003	0.00186501	50.7069	2004	0.00199683	49.1316	2005	0.00197893	47.5028	2006	0.00184413	52.1382	2007	0.00210655	50.8994	2008	0.00206943	48.8341	2009	0.00210133	46.8683	2010	0.00231188	45.1981	2011	0.0017235	42.649	2012	0.00210921	36.5061	2013	0.00193265	28.57	2014	0.00212568	27.9356	2015	0.00275883	25.7569	2016	0.00288956	26.5802	2017	0.00240776	26.2189	2018
Cangzhou City	2002	0.00503613	42.874	2003	0.00458851	50.8197	2004	0.00449286	49.2313	2005	0.00445259	47.6025	2006	0.00539124	52.2674	2007	0.00497238	51.0087	2008	0.00536176	48.957	2009	0.00481827	46.968	2010	0.00442258	45.2798	2011	0.00541367	42.7376	2012	0.00469189	36.5547	2013	0.00568427	28.6004	2014	0.00631568	27.9703	2015	0.00565646	25.7866	2016	0.0046003	26.5989	2017	0.00507157	26.2283	2018
Changde City	2002	0.00319059	42.8152	2003	0.00291495	50.7455	2004	0.00270159	49.1589	2005	0.00250276	47.5188	2006	0.00269562	52.1681	2007	0.00278501	50.9414	2008	0.00310078	48.8751	2009	0.00277936	46.9065	2010	0.00410295	45.2411	2011	0.00467197	42.7091	2012	0.00374971	36.5305	2013	0.00279666	28.5727	2014	0.00255253	27.9361	2015	0.00208684	25.7557	2016	0.00232296	26.5788	2017	0.00232096	26.2194	2018
Changzhou City	2002	0.0044418	42.8679	2003	0.0035524	50.8058	2004	0.00352382	49.2235	2005	0.00366684	47.5826	2006	0.00372328	52.2409	2007	0.00359837	50.9928	2008	0.00359156	48.9179	2009	0.00349707	46.9462	2010	0.0036012	45.2669	2011	0.00446689	42.7476	2012	0.00392626	36.5615	2013	0.00374481	28.605	2014	0.00398911	27.965	2015	0.00394877	25.7819	2016	0.00369097	26.6026	2017	0.0037308	26.2404	2018
Chaoyang City	2002	0.00265883	42.7905	2003	0.00251628	50.7251	2004	0.00284842	49.1541	2005	0.0030266	47.5105	2006	0.00295589	52.1632	2007	0.00303862	50.9183	2008	0.00281838	48.8474	2009	0.00259385	46.8795	2010	0.00315661	45.2106	2011	0.00318023	42.6887	2012	0.00253244	36.5102	2013	0.00262523	28.5577	2014	0.00255795	27.9232	2015	0.00260493	25.7448	2016	0.0026479	26.5637	2017	0.00304933	26.2045	2018
Chaozhou City	2002	0.00150145	42.7654	2003	0.00249799	50.6955	2004	0.00232558	49.127	2005	0.00185089	47.4904	2006	0.00217147	52.133	2007	0.00262431	50.8888	2008	0.00219638	48.8176	2009	0.00184403	46.8522	2010	0.00171375	45.1747	2011	0.00169664	42.6517	2012	0.00154189	36.4805	2013	0.00109307	28.5403	2014	0.00108541	27.9065	2015	0.000941688	25.7301	2016	0.000903387	26.5493	2017	0.000787436	26.1884	2018
Chenzhou City	2002	0.00460364	42.8484	2003	0.0032117	50.7478	2004	0.00234921	49.1674	2005	0.00214703	47.5147	2006	0.00224534	52.1629	2007	0.00221233	50.9193	2008	0.00224472	48.8536	2009	0.00184403	46.8872	2010	0.00195947	45.211	2011	0.00210339	42.6891	2012	0.00206296	36.5161	2013	0.00237429	28.5635	2014	0.00272134	27.9308	2015	0.00296416	25.7543	2016	0.00303619	26.5776	2017	0.003204	26.2203	2018
Chengdu City	2002	0.012386	43.1906	2003	0.0131392	51.197	2004	0.0123788	49.5921	2005	0.0137651	47.9823	2006	0.0162306	52.7629	2007	0.0165933	51.5055	2008	0.0161338	49.4196	2009	0.0170046	47.4487	2010	0.0163074	45.6769	2011	0.0138862	43.1442	2012	0.0134475	36.8559	2013	0.0827901	30.0012	2014	0.0292959	28.4686	2015	0.081928	27.0266	2016	0.0827877	28.0646	2017	0.0897909	27.787	2018
Chengde City	2002	0.0105745	42.8275	2003	0.00254061	50.7586	2004	0.002375	49.1724	2005	0.00232815	47.5321	2006	0.00256372	52.1893	2007	0.00249832	50.9435	2008	0.00339203	48.8888	2009	0.00335811	46.918	2010	0.00340113	45.2352	2011	0.00388425	42.6987	2012	0.0032588	36.5161	2013	0.0030885	28.5664	2014	0.00369931	27.9326	2015	0.00422999	25.7538	2016	0.00445535	26.5769	2017	0.00496951	26.2167	2018
Chizhou City	2002	0.00108592	42.7565	2003	0.00109532	50.6799	2004	0.00111587	49.106	2005	0.00104767	47.4714	2006	0.00108004	52.1094	2007	0.00122611	50.8694	2008	0.00109653	48.806	2009	0.00155168	46.8452	2010	0.00133378	45.1667	2011	0.0015537	42.6425	2012	0.00111899	36.4747	2013	0.0011968	28.5401	2014	0.00114191	27.9035	2015	0.00101033	25.7276	2016	0.00110359	26.548	2017	0.00121817	26.1894	2018
Chifeng City	2002	0.00300291	42.8068	2003	0.00278271	50.7434	2004	0.00293651	49.164	2005	0.00291019	47.5283	2006	0.00292747	52.1787	2007	0.00279873	50.9347	2008	0.00266873	48.8673	2009	0.00261701	46.8951	2010	0.00257864	45.2172	2011	0.00296174	42.6883	2012	0.00247355	36.5077	2013	0.00239359	28.5662	2014	0.0022115	27.9263	2015	0.00210154	25.7456	2016	0.00189176	26.5646	2017	0.00174108	26.2024	2018
Chongzuo City	2002	0.000925599	42.7585	2003	0.00868292	50.894	2004	0.000944767	49.1125	2005	0.000962464	47.4825	2006	0.00119805	52.1273	2007	0.00110497	50.8833	2008	0.000968992	48.8133	2009	0.000855188	46.8478	2010	0.000933645	45.1753	2011	0.00109245	42.6516	2012	0.00074599	36.479	2013	0.00073352	28.5368	2014	0.000738988	27.9015	2015	0.000824543	25.7266	2016	0.000707263	26.5457	2017	0.000970432	26.1881	2018
Chuzhou City	2002	0.00353189	42.8257	2003	0.00261534	50.7509	2004	0.00245497	49.1674	2005	0.00199896	47.5193	2006	0.00186334	52.1605	2007	0.00165374	50.9079	2008	0.00159625	48.8389	2009	0.00173516	46.8731	2010	0.00177975	45.1951	2011	0.00203923	42.6729	2012	0.00205585	36.4971	2013	0.00148634	28.5494	2014	0.00152552	27.9159	2015	0.00150035	25.7383	2016	0.00183282	26.5598	2017	0.00116326	26.1974	2018
Dazhou City	2002	0.00359279	42.8083	2003	0.00303328	50.7563	2004	0.00293651	49.1698	2005	0.0029684	47.5342	2006	0.00289905	52.185	2007	0.00271877	50.9406	2008	0.00334215	48.8632	2009	0.00285527	46.8957	2010	0.00265355	45.2149	2011	0.00267042	42.6803	2012	0.00223797	36.5002	2013	0.00216195	28.5571	2014	0.00204447	27.9227	2015	0.00208513	25.747	2016	0.00207847	26.5705	2017	0.00320444	26.2375	2018
Dalian City	2002	0.0170693	43.1983	2003	0.0167378	51.181	2004	0.0137822	49.5695	2005	0.0124712	47.8845	2006	0.0142701	52.6277	2007	0.0121012	51.3126	2008	0.0145349	49.2968	2009	0.0143174	47.2628	2010	0.0137641	45.5772	2011	0.0167804	43.1014	2012	0.0141768	36.8095	2013	0.0147564	28.7719	2014	0.0172899	28.1311	2015	0.0171752	25.9275	2016	0.0168727	26.7563	2017	0.0165811	26.3904	2018
Daqing City	2002	0.00519787	42.8558	2003	0.00442076	50.805	2004	0.0035597	49.2073	2005	0.0031773	47.5676	2006	0.00411088	52.2365	2007	0.00450841	51.0142	2008	0.00394057	48.923	2009	0.00368806	46.9486	2010	0.00317555	45.2581	2011	0.00359914	42.7394	2012	0.00312661	36.546	2013	0.00293408	28.5769	2014	0.00295632	27.9415	2015	0.00379023	25.7633	2016	0.0045542	26.5892	2017	0.00428204	26.2291	2018
Datong City	2002	0.0100125	42.9937	2003	0.0104458	50.9616	2004	0.0108494	49.3693	2005	0.0104557	47.6979	2006	0.0101041	52.3898	2007	0.00980685	51.1276	2008	0.00929871	49.0523	2009	0.00634265	46.9867	2010	0.00620528	45.3001	2011	0.00325306	42.7334	2012	0.00368211	36.5585	2013	0.00319457	28.5874	2014	0.00214647	27.9355	2015	0.00196273	25.7519	2016	0.00213696	26.5723	2017	0.00210475	26.2118	2018
Dandong City	2002	0.00297163	42.7998	2003	0.00275311	50.7393	2004	0.00240794	49.1579	2005	0.00183342	47.5114	2006	0.00221692	52.1725	2007	0.00201357	50.9253	2008	0.001982	48.8553	2009	0.00453038	46.9151	2010	0.00310648	45.2247	2011	0.00378611	42.7006	2012	0.00398364	36.5209	2013	0.00296019	28.5627	2014	0.00280117	27.9255	2015	0.00263686	25.7435	2016	0.00230466	26.5606	2017	0.00187955	26.1986	2018
Deyang City	2002	0.00402661	42.7914	2003	0.00393338	50.7272	2004	0.0031924	49.1497	2005	0.00267738	47.5037	2006	0.00264325	52.1474	2007	0.00274542	50.9066	2008	0.0024692	48.8338	2009	0.00280229	46.8731	2010	0.00268979	45.1928	2011	0.0027918	42.6654	2012	0.0026983	36.4889	2013	0.00276035	28.5588	2014	0.00252662	27.928	2015	0.00237008	25.7471	2016	0.00225622	26.5648	2017	0.00213675	26.2041	2018
Dezhou City	2002	0.0039726	42.8227	2003	0.00461812	50.7857	2004	0.0044635	49.1978	2005	0.0045981	47.5622	2006	0.0040075	52.2002	2007	0.00394488	50.9575	2008	0.00376615	48.8835	2009	0.00389078	46.9228	2010	0.00362343	45.2415	2011	0.00313766	42.6758	2012	0.00275623	36.5318	2013	0.00374193	28.6033	2014	0.00355013	27.9647	2015	0.00323844	25.7772	2016	0.00318754	26.5985	2017	0.00300512	26.2351	2018
Dingxi City	2002	0	42.7269	2003	0.000828893	50.6783	2004	0.000851589	49.108	2005	0.00075665	47.4744	2006	0.000584376	52.1007	2007	0.00057797	50.8639	2008	0.000574223	48.7972	2009	0.00056621	46.8345	2010	0.000587134	45.1606	2011	0.00077685	42.6381	2012	0.000687096	36.4715	2013	0.00067561	28.5341	2014	0.000661756	27.8993	2015	0.000622511	25.7239	2016	0.000584745	26.5438	2017	0.000571468	26.1847	2018
Dongguan	2002	0.00541149	42.7998	2003	0.00515098	50.7447	2004	0.00528572	49.1657	2005	0.00535475	47.5353	2006	0.00534334	52.1896	2007	0.00525095	50.951	2008	0.00498828	48.8701	2009	0.00451608	46.8984	2010	0.0050239	45.2255	2011	0.00679744	42.7201	2012	0.00555566	36.5257	2013	0.0105273	28.6885	2014	0.00843514	28.0393	2015	0.00800162	25.8465	2016	0.00974437	26.681	2017	0.00987342	26.3392	2018
Dongying City	2002	0.00228346	42.7868	2003	0.00262917	50.7269	2004	0.00274895	49.1492	2005	0.00416386	47.5195	2006	0.00573116	52.1782	2007	0.00665543	50.9468	2008	0.00521798	48.8739	2009	0.00513113	46.9213	2010	0.00444203	45.2392	2011	0.00271463	42.6814	2012	0.00239849	36.5203	2013	0.00916305	28.585	2014	0.00851558	27.9495	2015	0.00747919	25.7654	2016	0.00697084	26.584	2017	0.00622086	26.2241	2018
Ordos City	2002	0.00528726	42.7579	2003	0.00156898	50.6814	2004	0.00176191	49.1089	2005	0.00168791	47.4789	2006	0.0016769	52.1213	2007	0.00165258	50.881	2008	0.00157131	48.8138	2009	0.00166558	46.8514	2010	0.00175614	45.1785	2011	0.00211206	42.6541	2012	0.00172756	36.4832	2013	0.00184771	28.5558	2014	0.00183906	27.9217	2015	0.00158313	25.7443	2016	0.00182138	26.57	2017	0.00182658	26.2124	2018
Ezhou City	2002	0.00160127	42.7784	2003	0.00200046	50.7133	2004	0.0031924	49.1391	2005	0.00159887	47.5048	2006	0.00189246	52.1502	2007	0.00181124	50.9033	2008	0.00179201	48.8367	2009	0.00192782	46.8691	2010	0.00183061	45.1908	2011	0.00142889	42.6599	2012	0.00209852	36.4918	2013	0.0014801	28.5474	2014	0.00106439	27.9087	2015	0.00111641	25.7344	2016	0.00107062	26.5537	2017	0.0012996	26.1945	2018
Fangchenggang City	2002	0.0013804	42.7548	2003	0.0013904	50.6804	2004	0.00147538	49.1075	2005	0.00161836	47.4789	2006	0.00179083	52.1208	2007	0.00233052	50.8867	2008	0.00237099	48.8226	2009	0.00237443	46.8571	2010	0.00218341	45.18	2011	0.00197327	42.6543	2012	0.00193269	36.484	2013	0.00118874	28.538	2014	0.00127198	27.9038	2015	0.00125307	25.7277	2016	0.000861389	26.5438	2017	0.000858921	26.1842	2018
Foshan City	2002	0.00950921	42.9137	2003	0.00864417	50.8668	2004	0.00916192	49.2902	2005	0.00922531	47.6599	2006	0.00932242	52.3379	2007	0.0102901	51.0639	2008	0.00885013	48.9658	2009	0.00713818	46.992	2010	0.00611315	45.3073	2011	0.0073558	42.7769	2012	0.00577161	36.5652	2013	0.00784192	28.6739	2014	0.00744318	28.04	2015	0.00767154	25.8444	2016	0.00868985	26.6776	2017	0.00952708	26.3269	2018
Fuzhou City	2002	0.00962885	42.9967	2003	0.00979161	50.9549	2004	0.0108541	49.3815	2005	0.00946534	47.7245	2006	0.0107022	52.4348	2007	0.0125325	51.2138	2008	0.0179604	49.2019	2009	0.0190992	47.2565	2010	0.0207182	45.5708	2011	0.0126671	42.9767	2012	0.0103148	36.733	2013	0.0108229	28.7359	2014	0.0093791	28.0859	2015	0.00969954	25.8987	2016	0.0111344	26.7329	2017	0.0116018	26.387	2018
Fushun City	2002	0.00320761	42.8189	2003	0.00281231	50.7434	2004	0.00287778	49.1654	2005	0.00273558	47.5251	2006	0.00272851	52.1725	2007	0.00258549	50.9258	2008	0.00244426	48.8513	2009	0.00220014	46.883	2010	0.00215627	45.2045	2011	0.00240338	42.6801	2012	0.00198276	36.5089	2013	0.00236466	28.5629	2014	0.00192224	27.9253	2015	0.00181982	25.7444	2016	0.00170551	26.5608	2017	0.0016591	26.1993	2018
Fuzhou City	2002	0.0024845	42.802	2003	0.00233139	50.7334	2004	0.00216344	49.1541	2005	0.00197893	47.5136	2006	0.00195939	52.1589	2007	0.00190967	50.9136	2008	0.0017213	48.8365	2009	0.00162116	46.8702	2010	0.00160318	45.1916	2011	0.00150254	42.6508	2012	0.00145272	36.4977	2013	0.00240332	28.5611	2014	0.00173412	27.9209	2015	0.00158337	25.7427	2016	0.00168424	26.5628	2017	0.00150508	26.2014	2018
Fuxin City	2002	0.00298167	42.7984	2003	0.0038362	50.7622	2004	0.00164445	49.1285	2005	0.0015424	47.496	2006	0.00162005	52.1387	2007	0.001466	50.8919	2008	0.00119719	48.8212	2009	0.00178327	46.8628	2010	0.00166722	45.19	2011	0.00213634	42.6645	2012	0.00170793	36.4918	2013	0.00166007	28.5459	2014	0.00159765	27.9119	2015	0.0015611	25.7338	2016	0.00151461	26.5503	2017	0.0018328	26.1931	2018
Fuyang City	2002	0.00300291	42.8352	2003	0.00310851	50.7753	2004	0.00340635	49.2007	2005	0.0030848	47.5638	2006	0.0031696	52.2193	2007	0.00330748	50.9736	2008	0.00344191	48.8938	2009	0.00342759	46.9263	2010	0.00357897	45.2478	2011	0.00402991	42.725	2012	0.00318027	36.5293	2013	0.00224827	28.564	2014	0.00345158	27.9406	2015	0.00391899	25.761	2016	0.00419578	26.5869	2017	0.00459063	26.2271	2018
Ganzhou City	2002	0.0044418	42.822	2003	0.00408526	50.7534	2004	0.00422858	49.1809	2005	0.00401606	47.5391	2006	0.00380855	52.1896	2007	0.0035184	50.9445	2008	0.00351674	48.872	2009	0.00345075	46.9015	2010	0.00353451	45.2247	2011	0.00261767	42.6605	2012	0.00364057	36.5211	2013	0.00318502	28.5727	2014	0.00308473	27.936	2015	0.0031222	25.7617	2016	0.00235915	26.5781	2017	0.00317387	26.2232	2018
Guyuan City	2002	0.00075462	42.7503	2003	0.00115978	50.6742	2004	0.000944767	49.1022	2005	0.00052733	47.4647	2006	0.000527824	52.1023	2007	0.000522037	50.8608	2008	0.000481606	48.7948	2009	0.00056621	46.8345	2010	0.000532091	45.1579	2011	0.000509808	42.6336	2012	0.00111359	36.4675	2013	0.000754737	28.5289	2014	0.000415615	27.8952	2015	0.000417081	25.7214	2016	0.000388776	26.5401	2017	0.000404818	26.1815	2018
Guang 'an City	2002	0.00150145	42.7634	2003	0.00156898	50.6858	2004	0.00161508	49.119	2005	0.00177522	47.4829	2006	0.00162005	52.1232	2007	0.00143935	50.8787	2008	0.00132189	48.811	2009	0.00142764	46.8489	2010	0.00135601	45.1714	2011	0.00160225	42.6474	2012	0.00127604	36.4788	2013	0.00142843	28.5373	2014	0.00159801	27.905	2015	0.001688	25.73	2016	0.00162352	26.5506	2017	0.0018446	26.208	2018
Guangyuan City	2002	0.00178298	42.768	2003	0.00153937	50.694	2004	0.00161508	49.1207	2005	0.00165881	47.491	2006	0.00153479	52.1311	2007	0.00133273	50.8885	2008	0.00182072	48.8291	2009	0.00173696	46.8639	2010	0.00608104	45.201	2011	0.00213292	42.6577	2012	0.00158472	36.4857	2013	0.00154425	28.542	2014	0.00153262	27.9096	2015	0.0014391	25.7327	2016	0.00140138	26.5526	2017	0.00146232	26.1932	2018
Guangzhou City	2002	0.0332354	43.8668	2003	0.0361537	51.9416	2004	0.0336266	50.3312	2005	0.0353671	48.6912	2006	0.0392848	53.6136	2007	0.0402615	52.3706	2008	0.038904	50.228	2009	0.0410046	48.2532	2010	0.0436341	46.5515	2011	0.0598299	44.2509	2012	0.0460608	37.7253	2013	0.0450041	29.5075	2014	0.0480536	28.8356	2015	0.043538	26.4906	2016	0.0467898	27.4503	2017	0.044654	27.085	2018
Guigang City	2002	0.00128249	42.776	2003	0.00122547	50.6986	2004	0.0011875	49.1248	2005	0.00120013	47.4929	2006	0.00133841	52.1368	2007	0.00151931	50.8978	2008	0.00137073	48.8274	2009	0.00144292	46.8599	2010	0.0013761	45.1814	2011	0.00137271	42.6567	2012	0.00128291	36.486	2013	0.00249844	28.543	2014	0.00133262	27.9098	2015	0.00133419	25.7316	2016	0.00132403	26.5514	2017	0.00120019	26.1916	2018
Guiyang City	2002	0.00840336	42.929	2003	0.0130887	50.9476	2004	0.0135499	49.3844	2005	0.0150294	47.7238	2006	0.0150091	52.4216	2007	0.0176182	51.2193	2008	0.0128331	49.1176	2009	0.0136306	47.1498	2010	0.0124259	45.4481	2011	0.013228	42.8975	2012	0.0115952	36.6721	2013	0.0102049	28.694	2014	0.010179	28.075	2015	0.011647	25.8772	2016	0.0110478	26.709	2017	0.0109434	26.3564	2018
Guilin City	2002	0.00573891	42.8771	2003	0.00611568	50.7906	2004	0.00573487	49.2116	2005	0.00495697	47.5676	2006	0.0048628	52.2267	2007	0.00463353	50.9778	2008	0.00419707	48.9019	2009	0.00356328	46.9298	2010	0.00376386	45.2497	2011	0.00431564	42.723	2012	0.00351535	36.5348	2013	0.00270244	28.5798	2014	0.00300662	27.9459	2015	0.00302294	25.7655	2016	0.00332836	26.5854	2017	0.00325243	26.2243	2018
Harbin City	2002	0.0276817	43.7501	2003	0.031668	51.8648	2004	0.0289686	50.1875	2005	0.0174597	48.1369	2006	0.0203623	52.8961	2007	0.0222664	51.6665	2008	0.0205009	49.5224	2009	0.0201457	47.5258	2010	0.0198708	45.8352	2011	0.0197841	43.2126	2012	0.0163612	36.8775	2013	0.026676	28.8151	2014	0.0125112	28.1665	2015	0.0121416	25.9593	2016	0.0124161	26.8119	2017	0.0131018	26.4626	2018
Haikou City	2002	0.00603992	42.8591	2003	0.00694619	50.7957	2004	0.00794552	49.2414	2005	0.007099	47.6093	2006	0.0296022	52.8843	2007	0.00853666	51.0642	2008	0.00913348	48.9853	2009	0.0089814	47.0071	2010	0.00989295	45.3369	2011	0.0100963	42.8361	2012	0.00874978	36.6265	2013	0.0107879	28.6977	2014	0.00989399	28.0228	2015	0.00959493	25.8315	2016	0.0109202	26.6704	2017	0.0111881	26.3157	2018
Hailar	2002	0.0163864	42.8617	2003	0.00552595	50.8171	2004	0.00586552	49.2434	2005	0.00452777	47.5717	2006	0.00311039	52.2065	2007	0.00445596	50.9827	2008	0.00457526	48.9065	2009	0.00438356	46.9292	2010	0.00381637	45.245	2011	0.00360336	42.7113	2012	0.00343219	36.5259	2013	0.00307521	28.5717	2014	0.00296421	27.9345	2015	0.00298609	25.7536	2016	0.00352439	26.5801	2017	0.00318329	26.2138	2018
Handan City	2002	0.011754	42.9408	2003	0.00684471	50.8986	2004	0.00579986	49.2975	2005	0.00529655	47.6476	2006	0.00585493	52.3305	2007	0.00553215	51.0616	2008	0.00573652	48.9786	2009	0.00588249	47.0031	2010	0.00551295	45.3159	2011	0.00404949	42.7606	2012	0.00409863	36.5763	2013	0.00544349	28.6118	2014	0.00494523	27.9794	2015	0.00486046	25.7919	2016	0.00450872	26.6129	2017	0.00472147	26.2359	2018
Hanzhong City	2002	0.00269011	42.8057	2003	0.00251628	50.7434	2004	0.00264286	49.1707	2005	0.00241546	47.5287	2006	0.00270009	52.1757	2007	0.00239891	50.9305	2008	0.00226967	48.857	2009	0.00238542	46.8907	2010	0.00257864	45.2163	2011	0.0031074	42.6905	2012	0.00251281	36.5098	2013	0.00262523	28.5615	2014	0.0027687	27.928	2015	0.00307144	25.7475	2016	0.00314881	26.5686	2017	0.00342836	26.2106	2018
Hangzhou City	2002	0.0151492	43.1783	2003	0.0144033	51.1454	2004	0.0118489	49.5408	2005	0.015902	47.957	2006	0.0252692	52.8382	2007	0.0265884	51.6476	2008	0.0316537	49.6872	2009	0.0330141	47.7719	2010	0.0358782	46.1651	2011	0.0358718	43.6719	2012	0.0359774	37.3009	2013	0.0255569	29.076	2014	0.0309642	28.4415	2015	0.0318182	26.2076	2016	0.0341083	27.0788	2017	0.0391505	26.7344	2018
Hefei City	2002	0.00519031	42.9145	2003	0.00506248	50.8621	2004	0.00611742	49.2834	2005	0.0065098	47.6395	2006	0.00697482	52.3341	2007	0.00756954	51.1132	2008	0.0072241	49.0348	2009	0.00747032	47.108	2010	0.00863003	45.4521	2011	0.0110311	42.961	2012	0.00885648	36.7255	2013	0.00826948	28.7376	2014	0.00830237	28.0935	2015	0.00909126	25.8986	2016	0.00975785	26.7413	2017	0.011896	26.3973	2018
Hechi City	2002	0.00172042	42.7797	2003	0.00156898	50.7089	2004	0.00152616	49.1367	2005	0.00155475	47.5007	2006	0.00164732	52.1455	2007	0.00145028	50.9012	2008	0.00142119	48.8324	2009	0.00142764	46.8656	2010	0.00132677	45.1881	2011	0.00128666	42.6656	2012	0.00111899	36.4921	2013	0.00111958	28.5458	2014	0.00110347	27.9097	2015	0.00106059	25.7329	2016	0.000978133	26.5519	2017	0.00094682	26.1919	2018
Heyuan City	2002	0.00180248	42.7843	2003	0.00214114	50.7112	2004	0.00159884	49.1372	2005	0.00148071	47.4998	2006	0.00150091	52.1466	2007	0.0013925	50.9038	2008	0.00190762	48.841	2009	0.0014822	46.8678	2010	0.00142416	45.1926	2011	0.00140579	42.6645	2012	0.00115642	36.4893	2013	0.00135122	28.5466	2014	0.00137941	27.9142	2015	0.00139781	25.7379	2016	0.00180528	26.5617	2017	0.00177761	26.2041	2018
Heze City	2002	0.00453564	42.8545	2003	0.00473653	50.8027	2004	0.00469842	49.2097	2005	0.00433619	47.5498	2006	0.00389382	52.1967	2007	0.0035184	50.9479	2008	0.00316756	48.877	2009	0.0029644	46.9072	2010	0.003001	45.2302	2011	0.0027252	42.6765	2012	0.00296433	36.5303	2013	0.0030306	28.5764	2014	0.00302735	27.9378	2015	0.00305333	25.7578	2016	0.00317572	26.5813	2017	0.00364343	26.222	2018
Hezhou City	2002	0.00079224	42.749	2003	0.000740083	50.6765	2004	0.000799419	49.1039	2005	0.000666321	47.4705	2006	0.00104411	52.1129	2007	0.000828729	50.8691	2008	0.000673417	48.8055	2009	0.000713818	46.8388	2010	0.000663387	45.1628	2011	0.000728297	42.6394	2012	0.000785253	36.4755	2013	0.000791429	28.5333	2014	0.000801466	27.8984	2015	0.000937912	25.7234	2016	0.00103212	26.5436	2017	0.00105781	26.1859	2018
Hebi City	2002	0.00147365	42.7726	2003	0.00164393	50.6999	2004	0.00127351	49.1183	2005	0.00113497	47.4834	2006	0.00122942	52.1246	2007	0.0012403	50.8807	2008	0.00116043	48.8112	2009	0.000944633	46.8465	2010	0.000908048	45.1685	2011	0.000780732	42.6341	2012	0.0007825	36.4777	2013	0.000676731	28.5371	2014	0.000702652	27.9038	2015	0.000715536	25.7272	2016	0.000803792	26.548	2017	0.000773498	26.189	2018
Hegang City	2002	0.00198778	42.8006	2003	0.00190734	50.7148	2004	0.00179924	49.148	2005	0.00138197	47.4996	2006	0.00245884	52.1534	2007	0.00244123	50.9098	2008	0.00226284	48.8348	2009	0.00185071	46.8626	2010	0.00179325	45.1867	2011	0.00116527	42.6583	2012	0.00109963	36.4876	2013	0.00213408	28.5451	2014	0.000958116	27.9051	2015	0.000784441	25.7277	2016	0.000771334	26.5469	2017	0.00075024	26.1876	2018
Heihe City	2002	0.00367804	42.8372	2003	0.00526363	50.7686	2004	0.00545058	49.1937	2005	0.00434894	47.5362	2006	0.004568	52.1951	2007	0.00405643	50.9531	2008	0.00346841	48.8682	2009	0.00208219	46.8792	2010	0.00209167	45.2071	2011	0.00199043	42.6769	2012	0.00204932	36.5035	2013	0.00169266	28.5519	2014	0.00180054	27.918	2015	0.00182639	25.7408	2016	0.000940721	26.5478	2017	0.000936658	26.1889	2018
Hengshui City	2002	0.00350339	42.8268	2003	0.00334517	50.7774	2004	0.00325953	49.1898	2005	0.00340492	47.5525	2006	0.00341064	52.2054	2007	0.00279873	50.9546	2008	0.00291814	48.8794	2009	0.003196	46.9144	2010	0.00304546	45.2309	2011	0.00361721	42.6998	2012	0.0028858	36.5199	2013	0.00295338	28.5669	2014	0.00283828	27.9316	2015	0.00273928	25.754	2016	0.0027893	26.5748	2017	0.00278525	26.2079	2018
Hengyang City	2002	0.00472333	42.8714	2003	0.00467732	50.8295	2004	0.00487461	49.2393	2005	0.00494733	47.5832	2006	0.00486016	52.2395	2007	0.00437135	50.9882	2008	0.00581134	48.9292	2009	0.00451608	46.936	2010	0.00422363	45.264	2011	0.00497669	42.7263	2012	0.0042011	36.5416	2013	0.00399575	28.5808	2014	0.00381844	27.946	2015	0.00329783	25.7621	2016	0.00330876	26.5855	2017	0.00293917	26.222	2018
Hohhot City	2002	0.0092763	42.9178	2003	0.00543682	50.8187	2004	0.0054517	49.2395	2005	0.00491822	47.5658	2006	0.00517281	52.2351	2007	0.00504144	50.9926	2008	0.00536176	48.9318	2009	0.00499673	46.9691	2010	0.00464371	45.2753	2011	0.00480676	42.7398	2012	0.00404405	36.545	2013	0.00424214	28.6184	2014	0.00420769	27.9791	2015	0.00382999	25.7892	2016	0.00386311	26.6089	2017	0.00376264	26.2491	2018
Huludao City	2002	0.00250242	42.7832	2003	0.00230906	50.7161	2004	0.00223175	49.1372	2005	0.00206624	47.5026	2006	0.00270009	52.155	2007	0.00269211	50.9123	2008	0.0028932	48.8443	2009	0.00213067	46.8705	2010	0.00191175	45.1947	2011	0.00233055	42.6723	2012	0.00180608	36.4914	2013	0.00196892	28.5481	2014	0.00189565	27.9143	2015	0.00192625	25.7377	2016	0.00170597	26.5566	2017	0.00168713	26.1969	2018
Huzhou City	2002	0.00272139	42.7995	2003	0.00254589	50.7344	2004	0.00248297	49.1548	2005	0.00527422	47.5391	2006	0.00272851	52.1667	2007	0.00258549	50.9238	2008	0.00374121	48.868	2009	0.00303388	46.8988	2010	0.00288985	45.2235	2011	0.0035201	42.7069	2012	0.00296433	36.5376	2013	0.00301129	28.5736	2014	0.0031075	27.9405	2015	0.00322457	25.7578	2016	0.00320264	26.5801	2017	0.00346927	26.2186	2018
Huaihua City	2002	0.00331571	42.8209	2003	0.00301954	50.7493	2004	0.00273096	49.1645	2005	0.00256097	47.526	2006	0.00261482	52.1749	2007	0.00261215	50.93	2008	0.00261885	48.8634	2009	0.00237939	46.8966	2010	0.00233019	45.2198	2011	0.0023791	42.6929	2012	0.00249917	36.5146	2013	0.00167974	28.5558	2014	0.00191948	27.9224	2015	0.00156909	25.7406	2016	0.00161029	26.5604	2017	0.00151435	26.2015	2018
Huai 'an City	2002	0.00512997	42.8784	2003	0.00405565	50.8045	2004	0.00422858	49.2191	2005	0.00384145	47.5683	2006	0.00349591	52.2199	2007	0.00338513	50.9687	2008	0.00329226	48.8964	2009	0.00328864	46.9202	2010	0.00313438	45.2392	2011	0.00337444	42.7071	2012	0.00282691	36.5234	2013	0.00279896	28.5865	2014	0.00311022	27.9562	2015	0.00304826	25.7725	2016	0.00293919	26.5907	2017	0.00377666	26.2295	2018
Huaibei City	2002	0.00332354	42.7923	2003	0.00977366	50.7341	2004	0.00815205	49.1541	2005	0.00678114	47.519	2006	0.00746787	52.1706	2007	0.00724516	50.9258	2008	0.00544485	48.8443	2009	0.000833739	46.8384	2010	0.000800267	45.1647	2011	0.00126238	42.6447	2012	0.00107972	36.4769	2013	0.00110028	28.5413	2014	0.00104154	27.9056	2015	0.00101592	25.7279	2016	0.00101835	26.5472	2017	0.00119224	26.1894	2018
Huainan City	2002	0.00342016	42.822	2003	0.0027095	50.7339	2004	0.00390182	49.1606	2005	0.00313379	47.5222	2006	0.00371966	52.1678	2007	0.00314827	50.9391	2008	0.00306376	48.8694	2009	0.00390955	46.9122	2010	0.00425349	45.2376	2011	0.00649325	42.7297	2012	0.00426818	36.5258	2013	0.00283036	28.5646	2014	0.00257397	27.9263	2015	0.00239965	25.7481	2016	0.00249197	26.5662	2017	0.00255639	26.2087	2018
Huanggang City	2002	0.00359279	42.8442	2003	0.00379597	50.7975	2004	0.00359039	49.2116	2005	0.0038373	47.5717	2006	0.00378491	52.2237	2007	0.00369316	50.9645	2008	0.00398867	48.8907	2009	0.00417371	46.9228	2010	0.00293272	45.2304	2011	0.0026947	42.6909	2012	0.00241465	36.5142	2013	0.00268314	28.5727	2014	0.00272108	27.9436	2015	0.00253133	25.7553	2016	0.00245098	26.5789	2017	0.00562555	26.2588	2018
Huangshan City	2002	0.00153273	42.777	2003	0.00139136	50.6955	2004	0.00132143	49.1188	2005	0.00133869	47.4843	2006	0.00142269	52.1227	2007	0.00130607	50.88	2008	0.00124707	48.8133	2009	0.0014822	46.852	2010	0.0014227	45.1753	2011	0.00148087	42.649	2012	0.00133493	36.4809	2013	0.00129331	28.54	2014	0.00134537	27.905	2015	0.00127446	25.7284	2016	0.00123957	26.5483	2017	0.00120828	26.1891	2018
Huangshi City	2002	0.00215567	42.7951	2003	0.00205761	50.731	2004	0.00208541	49.1461	2005	0.00192428	47.5154	2006	0.00251647	52.1662	2007	0.00269717	50.9256	2008	0.00288173	48.8634	2009	0.00291101	46.9015	2010	0.00396674	45.229	2011	0.00150254	42.6543	2012	0.00139382	36.4948	2013	0.0012275	28.5497	2014	0.00130075	27.9167	2015	0.00114798	25.7381	2016	0.0012145	26.5581	2017	0.0011371	26.1976	2018
Huizhou City	2002	0.00516457	42.833	2003	0.00569085	50.7715	2004	0.00546254	49.1952	2005	0.00518035	47.5597	2006	0.00495954	52.221	2007	0.0042986	50.9687	2008	0.00404648	48.9084	2009	0.00459637	46.942	2010	0.00425349	45.2681	2011	0.00512235	42.7455	2012	0.00496672	36.5695	2013	0.00478718	28.609	2014	0.00456435	27.9711	2015	0.00519566	25.7877	2016	0.00546195	26.6135	2017	0.00573731	26.2561	2018
Jixi City	2002	0.00264283	42.8165	2003	0.00249578	50.7475	2004	0.00248565	49.1664	2005	0.0021182	47.524	2006	0.00366906	52.1896	2007	0.00208686	50.9175	2008	0.00199207	48.8441	2009	0.00237939	46.8843	2010	0.00194269	45.202	2011	0.00194212	42.6745	2012	0.00168829	36.5007	2013	0.00166007	28.5434	2014	0.00169291	27.9151	2015	0.00167853	25.7404	2016	0.00166034	26.5565	2017	0.00172909	26.1967	2018
Ji 'an City	2002	0.00276318	42.8156	2003	0.00230906	50.7313	2004	0.00229048	49.1579	2005	0.00238208	47.5274	2006	0.00241291	52.1776	2007	0.00229324	50.9232	2008	0.00224132	48.8577	2009	0.00350961	46.8929	2010	0.00204513	45.2088	2011	0.00164817	42.6572	2012	0.00176608	36.5062	2013	0.00248084	28.5615	2014	0.00235486	27.9262	2015	0.00222516	25.7469	2016	0.00193813	26.5673	2017	0.00182632	26.2047	2018
Jilin City	2002	0.00416028	42.8685	2003	0.00390764	50.8024	2004	0.00361191	49.2189	2005	0.00372505	47.5511	2006	0.00346749	52.209	2007	0.00311859	50.9471	2008	0.00306779	48.8723	2009	0.003196	46.8993	2010	0.00311215	45.2192	2011	0.00301029	42.7004	2012	0.00227723	36.5139	2013	0.0024708	28.5753	2014	0.00220403	27.9318	2015	0.00199884	25.7475	2016	0.00182484	26.5684	2017	0.00169012	26.2072	2018
Jinan City	2002	0.00954049	43.073	2003	0.0102131	51.0389	2004	0.0100429	49.4347	2005	0.0131747	47.917	2006	0.0129473	52.6324	2007	0.0160649	51.5074	2008	0.0158979	49.4193	2009	0.0190469	47.4942	2010	0.016293	45.7457	2011	0.0155705	43.015	2012	0.0153949	36.9358	2013	0.0227983	28.8418	2014	0.0238038	28.1968	2015	0.0227755	25.974	2016	0.0210602	26.8315	2017	0.020373	26.4546	2018
Jining City	2002	0.00516387	42.9012	2003	0.00544701	50.8518	2004	0.00520146	49.2642	2005	0.00561667	47.6195	2006	0.00636653	52.2939	2007	0.00629048	51.0332	2008	0.00623535	48.9622	2009	0.00636884	46.9865	2010	0.00613538	45.2974	2011	0.00469912	42.7141	2012	0.00569308	36.5956	2013	0.00650516	28.6205	2014	0.00707038	27.9843	2015	0.00682528	25.7931	2016	0.00624811	26.61	2017	0.00478022	26.2423	2018
Jiamusi City	2002	0.00656979	42.9106	2003	0.0102937	50.8536	2004	0.008584	49.2628	2005	0.00458232	47.6057	2006	0.00480243	52.2685	2007	0.00393747	51.0017	2008	0.00313316	48.8859	2009	0.00310379	46.9114	2010	0.00250308	45.2212	2011	0.00211054	42.6913	2012	0.00143309	36.4967	2013	0.00150565	28.5479	2014	0.00150056	27.9139	2015	0.0014149	25.7367	2016	0.00134228	26.5562	2017	0.00127767	26.1958	2018
Jiaxing City	2002	0.00575558	42.8552	2003	0.00547661	50.8058	2004	0.00499207	49.2172	2005	0.00494733	47.5801	2006	0.00535108	52.2559	2007	0.00581219	51.0183	2008	0.00612752	48.9634	2009	0.00684151	47.0099	2010	0.00718863	45.3365	2011	0.00918557	42.8079	2012	0.00863772	36.6	2013	0.00575248	28.6121	2014	0.00537275	27.9761	2015	0.00467454	25.7901	2016	0.00497359	26.6143	2017	0.00410354	26.2519	2018
Jiayuguan City	2002	0.000312803	42.7358	2003	0.000296033	50.6555	2004	0.000293651	49.0836	2005	0.000291019	47.4563	2006	0.000312642	52.0912	2007	0.000319855	50.8507	2008	0.000193798	48.7833	2009	0.000254753	46.8211	2010	0.000288985	45.1479	2011	0.000291319	42.6247	2012	0.000235576	36.4631	2013	0.000250941	28.5277	2014	0.00028439	27.8935	2015	0.000654097	25.7216	2016	0.000695199	26.5397	2017	0.000399758	26.1803	2018
Jiangmen City	2002	0.00478589	42.8422	2003	0.0044405	50.7748	2004	0.00405239	49.1857	2005	0.00389966	47.5432	2006	0.00386539	52.1972	2007	0.00389157	50.9562	2008	0.00426498	48.8955	2009	0.00428449	46.9195	2010	0.00400133	45.2415	2011	0.00485531	42.7131	2012	0.00433852	36.5332	2013	0.00413088	28.5887	2014	0.00430952	27.9591	2015	0.00343438	25.7706	2016	0.00381755	26.5995	2017	0.00347602	26.2414	2018
Jiaozuo City	2002	0.00262755	42.8174	2003	0.00304914	50.757	2004	0.00290715	49.1732	2005	0.00288109	47.5315	2006	0.00270857	52.1806	2007	0.00410481	50.9481	2008	0.00416521	48.8725	2009	0.00384446	46.9019	2010	0.00377904	45.2223	2011	0.00167931	42.6552	2012	0.00335696	36.5163	2013	0.00434148	28.5892	2014	0.00440054	27.9503	2015	0.00364949	25.7627	2016	0.00384547	26.5956	2017	0.00361783	26.2318	2018
Jieyang City	2002	0.0022209	42.8002	2003	0.00258721	50.7346	2004	0.00210756	49.1548	2005	0.00229511	47.5184	2006	0.00247098	52.1638	2007	0.00248619	50.9188	2008	0.00226098	48.8451	2009	0.00208197	46.8773	2010	0.00162514	45.1992	2011	0.00184207	42.6725	2012	0.00171321	36.496	2013	0.00224914	28.5611	2014	0.00249805	27.9276	2015	0.0021971	25.7481	2016	0.00242308	26.5677	2017	0.00241213	26.208	2018
Jinchang City	2002	0.000625606	42.7439	2003	0.00089214	50.6665	2004	0.000763493	49.094	2005	0.00051825	47.4649	2006	0.000625284	52.0991	2007	0.000586401	50.8587	2008	0.000548711	48.7922	2009	0.000486348	46.8281	2010	0.000466822	45.1524	2011	0.000339872	42.6272	2012	0.000333733	36.4641	2013	0.00036179	28.5296	2014	0.000354329	27.895	2015	0.000322846	25.7206	2016	0.000299309	26.5392	2017	0.000318931	26.1805	2018
Jinhua City	2002	0.00384748	42.8327	2003	0.00410385	50.7916	2004	0.0043754	49.2095	2005	0.00539319	47.5921	2006	0.0124609	52.2985	2007	0.00534962	51.0149	2008	0.00476425	48.9378	2009	0.00484032	46.9854	2010	0.00495721	45.3124	2011	0.00597203	42.7793	2012	0.00555566	36.5876	2013	0.00567513	28.6063	2014	0.0053802	27.97	2015	0.00557789	25.7851	2016	0.00549985	26.609	2017	0.00553918	26.2508	2018
Jinzhou City	2002	0.00658912	42.8857	2003	0.00604289	50.8226	2004	0.00595549	49.2356	2005	0.00375415	47.5484	2006	0.0033538	52.1997	2007	0.00354506	50.9572	2008	0.00366638	48.8857	2009	0.00289493	46.91	2010	0.0027787	45.2298	2011	0.00322878	42.7077	2012	0.00270912	36.5255	2013	0.00285687	28.5701	2014	0.00276451	27.9385	2015	0.00277499	25.7562	2016	0.00256545	26.5759	2017	0.00201145	26.2079	2018
Jincheng	2002	0.00325178	42.8103	2003	0.0033028	50.7501	2004	0.00337558	49.1734	2005	0.00283421	47.5348	2006	0.00307355	52.1812	2007	0.00379966	50.945	2008	0.00381008	48.878	2009	0.0032773	46.9037	2010	0.00300743	45.2202	2011	0.00250049	42.6889	2012	0.00213981	36.513	2013	0.00214265	28.567	2014	0.00219857	27.9335	2015	0.00226754	25.7519	2016	0.00225715	26.5689	2017	0.00227268	26.2091	2018
Jinzhong City	2002	0.00400388	42.8218	2003	0.00399645	50.765	2004	0.00402302	49.1865	2005	0.00401606	47.5525	2006	0.00380855	52.2024	2007	0.00383826	50.9694	2008	0.00374121	48.895	2009	0.00463188	46.9254	2010	0.00384573	45.2446	2011	0.00480676	42.7115	2012	0.0039459	36.5287	2013	0.00399575	28.5679	2014	0.00400933	27.9326	2015	0.00500225	25.7565	2016	0.00514297	26.5791	2017	0.00572577	26.2209	2018
Jingmen City	2002	0.00210084	42.7868	2003	0.00201303	50.721	2004	0.00214365	49.1454	2005	0.00197893	47.5127	2006	0.0019327	52.157	2007	0.0025003	50.9289	2008	0.00261097	48.8563	2009	0.00310379	46.8971	2010	0.0041469	45.2562	2011	0.00471385	42.7524	2012	0.00424411	36.5476	2013	0.00347322	28.5782	2014	0.00353107	27.9432	2015	0.00303186	25.761	2016	0.00349284	26.5842	2017	0.00372835	26.227	2018
Jingzhou City	2002	0.00356595	42.8488	2003	0.00665043	50.8559	2004	0.00652101	49.2557	2005	0.00630985	47.6143	2006	0.00264325	52.1893	2007	0.00248619	50.9396	2008	0.0024692	48.8706	2009	0.00229278	46.8955	2010	0.00246749	45.22	2011	0.00271897	42.6924	2012	0.00248415	36.5155	2013	0.00235499	28.5643	2014	0.00231915	27.9298	2015	0.00214892	25.7508	2016	0.00221399	26.5771	2017	0.00222607	26.2149	2018
Jingdezhen City	2002	0.00115737	42.7674	2003	0.00184116	50.6958	2004	0.00127696	49.1157	2005	0.00107677	47.4845	2006	0.00130514	52.1284	2007	0.00102924	50.8859	2008	0.00210811	48.8408	2009	0.00210133	46.8731	2010	0.00201741	45.1918	2011	0.00179716	42.6678	2012	0.00308378	36.4898	2013	0.0012639	28.5501	2014	0.00124626	27.9123	2015	0.00108292	25.7353	2016	0.00131294	26.5575	2017	0.00136431	26.1975	2018
Jiujiang City	2002	0.00334921	42.8424	2003	0.00343398	50.7746	2004	0.00370001	49.2002	2005	0.00328852	47.5672	2006	0.00352388	52.2321	2007	0.00279873	50.9609	2008	0.00298711	48.8732	2009	0.00288626	46.903	2010	0.00335696	45.2264	2011	0.0032252	42.7066	2012	0.00241864	36.523	2013	0.00259203	28.5709	2014	0.00219055	27.9357	2015	0.00206821	25.7569	2016	0.00187193	26.5721	2017	0.00212504	26.2155	2018
Jiuquan City	2002	0.00106353	42.7585	2003	0.00137174	50.6865	2004	0.00132708	49.1152	2005	0.00118967	47.485	2006	0.00125057	52.1219	2007	0.00178586	50.8846	2008	0.00157131	48.8164	2009	0.00125061	46.8472	2010	0.00117817	45.1716	2011	0.00140804	42.6474	2012	0.00113862	36.4802	2013	0.00115819	28.5412	2014	0.00109309	27.9054	2015	0.00104113	25.729	2016	0.00113144	26.5508	2017	0.00185214	26.195	2018
Kaifeng City	2002	0.00494465	42.8697	2003	0.0053054	50.8151	2004	0.00500199	49.2298	2005	0.00395298	47.574	2006	0.00503294	52.2338	2007	0.00470528	50.9697	2008	0.00373271	48.8565	2009	0.00692096	46.9382	2010	0.00463582	45.2444	2011	0.00449289	42.7004	2012	0.00601103	36.5561	2013	0.00370212	28.586	2014	0.00342609	27.9452	2015	0.00285209	25.763	2016	0.00373563	26.5907	2017	0.00360973	26.2289	2018
Karamay City	2002	0.000531765	42.7397	2003	0.000628715	50.6655	2004	0.000568747	49.0949	2005	0.00202245	47.4793	2006	0.00321292	52.1311	2007	0.00513901	50.8989	2008	0.00487768	48.8331	2009	0.00267246	46.8571	2010	0.00278051	45.1839	2011	0.00344459	42.6594	2012	0.00204225	36.4833	2013	0.00156886	28.5388	2014	0.00183203	27.9056	2015	0.00294151	25.7358	2016	0.00268872	26.5542	2017	0.00419442	26.2022	2018
Kunming City	2002	0.0162887	43.1459	2003	0.0145457	51.1326	2004	0.0127386	49.5037	2005	0.0138379	47.8224	2006	0.0144586	52.605	2007	0.0135916	51.3993	2008	0.0147446	49.3342	2009	0.0148676	47.3655	2010	0.0151187	45.6715	2011	0.0172625	43.1479	2012	0.0140453	36.8556	2013	0.0133991	28.8248	2014	0.0130075	28.1624	2015	0.0131923	25.9584	2016	0.0139599	26.7988	2017	0.0147773	26.4369	2018
Lhasa City	2002	0	42.7269	2003	0	50.6468	2004	0	49.0769	2005	0	47.4487	2006	0	52.0833	2007	0.00255525	50.8989	2008	0.00245478	48.8279	2009	0.00220094	46.8597	2010	0	45.1416	2011	0.0112985	42.8403	2012	0.00975657	36.6271	2013	0.00883732	28.6379	2014	0.00971387	28.0114	2015	0.00639006	25.8014	2016	0.00843323	26.641	2017	0.00227242	26.2114	2018
Laibin City	2002	0.000750727	42.7486	2003	0.000747239	50.6735	2004	0.00073649	49.1031	2005	0.000686178	47.4732	2006	0.000973418	52.117	2007	0.00155855	50.8797	2008	0.000831852	48.8055	2009	0.000832788	46.8417	2010	0.000773951	45.1663	2011	0.000910639	42.6419	2012	0.00100439	36.4774	2013	0.000754737	28.5386	2014	0.000715855	27.9016	2015	0.000686436	25.7267	2016	0.000776566	26.5448	2017	0.00084169	26.1855	2018
Laiwu City	2002	0.000875848	42.7528	2003	0.000828893	50.677	2004	0.00102778	49.1072	2005	0.000814854	47.473	2006	0.000909504	52.1118	2007	0.000767807	50.8691	2008	0.000754279	48.8022	2009	0.000694782	46.8358	2010	0.000755807	45.1606	2011	0.000839655	42.6381	2012	0.0018417	36.4846	2013	0.001558	28.5428	2014	0.00172493	27.9121	2015	0.00165406	25.7321	2016	0.0016161	26.5508	2017	0.00104577	26.1906	2018
Lanzhou City	2002	0.00563045	42.9121	2003	0.00749398	50.8859	2004	0.00906817	49.3703	2005	0.0097647	47.7286	2006	0.00781521	52.3832	2007	0.00720303	51.1219	2008	0.00493839	48.9728	2009	0.00487776	46.9958	2010	0.00466822	45.3063	2011	0.00524374	42.7663	2012	0.00435815	36.5676	2013	0.00454416	28.6193	2014	0.00585543	27.9897	2015	0.00555246	25.7996	2016	0.00662418	26.6327	2017	0.00873109	26.2933	2018
Langfang City	2002	0.00290907	42.8127	2003	0.0026939	50.7493	2004	0.00375993	49.1657	2005	0.00287797	47.5294	2006	0.00270009	52.1771	2007	0.00261215	50.937	2008	0.00369964	48.8766	2009	0.00359256	46.9149	2010	0.0042057	45.2364	2011	0.00313168	42.7046	2012	0.00277432	36.525	2013	0.00325318	28.5636	2014	0.00406905	27.9431	2015	0.00398163	25.7657	2016	0.00441004	26.592	2017	0.0129012	26.2801	2018
Leshan City	2002	0.00250313	42.8061	2003	0.00227161	50.7462	2004	0.00288459	49.1821	2005	0.0026912	47.538	2006	0.00258257	52.1749	2007	0.00186464	50.9212	2008	0.00174419	48.8491	2009	0.00185275	46.8896	2010	0.00160053	45.202	2011	0.00179647	42.6747	2012	0.00149198	36.4995	2013	0.00146704	28.5499	2014	0.00149364	27.918	2015	0.00139105	25.7399	2016	0.00134909	26.5596	2017	0.00141033	26.2024	2018
Lijiang City	2002	0.00106276	42.7532	2003	0.00062167	50.6717	2004	0.000616668	49.0983	2005	0.000669344	47.4681	2006	0.000596862	52.1048	2007	0.000552486	50.8652	2008	0.000645995	48.8007	2009	0.000654333	46.8382	2010	0.00057797	45.1624	2011	0.000712674	42.6417	2012	0.000728114	36.4773	2013	0.000727065	28.5391	2014	0.000854845	27.9054	2015	0.000876124	25.7285	2016	0.00078646	26.5466	2017	0.000700937	26.1885	2018
Lishui City	2002	0.00193938	42.7729	2003	0.00224985	50.7079	2004	0.00217302	49.1333	2005	0.00232815	47.5019	2006	0.00235903	52.1499	2007	0.00215902	50.9059	2008	0.00231955	48.8429	2009	0.00210751	46.8764	2010	0.00220073	45.1998	2011	0.00254904	42.6798	2012	0.0023165	36.5047	2013	0.00235499	28.5478	2014	0.00229511	27.9125	2015	0.00295875	25.738	2016	0.00291429	26.5585	2017	0.00329497	26.2021	2018
Lianyungang City	2002	0.00461975	42.8494	2003	0.00401077	50.7955	2004	0.00390435	49.2051	2005	0.00376405	47.5737	2006	0.00401523	52.2321	2007	0.00382206	50.9856	2008	0.00374171	48.9129	2009	0.0036895	46.9409	2010	0.00374298	45.2601	2011	0.00378714	42.7323	2012	0.00321954	36.542	2013	0.00661045	28.5862	2014	0.00385222	27.9585	2015	0.00370649	25.7787	2016	0.00390403	26.603	2017	0.00426106	26.2469	2018
Liaoyang City	2002	0.00200194	42.7748	2003	0.00192422	50.6984	2004	0.00187937	49.1227	2005	0.00165881	47.4874	2006	0.002284	52.1352	2007	0.00170589	50.8901	2008	0.00162119	48.8222	2009	0.00138956	46.8566	2010	0.00115594	45.1763	2011	0.00138376	42.6523	2012	0.00123677	36.4833	2013	0.00125471	28.5443	2014	0.00124865	27.9088	2015	0.00116329	25.7297	2016	0.00107064	26.5486	2017	0.00102064	26.1889	2018
Liaoyuan City	2002	0.00137633	42.7645	2003	0.00112493	50.6881	2004	0.00117461	49.114	2005	0.00113497	47.4768	2006	0.00108004	52.1137	2007	0.00103953	50.8719	2008	0.0010226	48.8041	2009	0.000926376	46.8371	2010	0.000911415	45.1616	2011	0.00109245	42.6396	2012	0.00088341	36.4728	2013	0.000926551	28.5349	2014	0.000875966	27.8999	2015	0.000811007	25.7244	2016	0.000740832	26.5433	2017	0.000712799	26.1853	2018
Liaocheng City	2002	0.00328443	42.8211	2003	0.00340438	50.7733	2004	0.00328889	49.194	2005	0.00352133	47.5584	2006	0.00389382	52.2109	2007	0.0037583	50.9601	2008	0.00396568	48.8969	2009	0.0037055	46.9246	2010	0.00351228	45.2421	2011	0.00243656	42.673	2012	0.00473115	36.5405	2013	0.00478718	28.5892	2014	0.00477236	27.9526	2015	0.00527586	25.7696	2016	0.00588782	26.5954	2017	0.00654918	26.2384	2018
Lincang City	2002	0	42.7269	2003	0.00071048	50.6742	2004	0.000726744	49.1014	2005	0.000666321	47.471	2006	0.000673905	52.1091	2007	0.00063971	50.8696	2008	0.00115614	48.8022	2009	0.00101124	46.8432	2010	0.000718669	45.1628	2011	0.000721809	42.6427	2012	0.00128046	36.48	2013	0.000830931	28.5382	2014	0.00112584	27.9042	2015	0.00102432	25.727	2016	0.00124226	26.5469	2017	0.00163426	26.1893	2018
Linfen City	2002	0.00600015	42.8639	2003	0.00554377	50.8264	2004	0.0056856	49.248	2005	0.00567335	47.6102	2006	0.00586261	52.278	2007	0.00583563	51.0277	2008	0.00568666	48.9459	2009	0.00577169	46.9625	2010	0.00561447	45.2776	2011	0.0052506	42.744	2012	0.00503166	36.5502	2013	0.003928	28.5786	2014	0.00383971	27.9419	2015	0.00371516	25.7587	2016	0.00381156	26.5789	2017	0.00399623	26.2198	2018
Linyi City	2002	0.00625606	42.8951	2003	0.00559503	50.8383	2004	0.00549128	49.2475	2005	0.00648973	47.6215	2006	0.00696339	52.2794	2007	0.00685023	51.0228	2008	0.00658453	48.9495	2009	0.00676255	46.9735	2010	0.0057797	45.2745	2011	0.00508992	42.6852	2012	0.00582491	36.558	2013	0.00798145	28.6632	2014	0.00606436	28.0102	2015	0.00509258	25.815	2016	0.00557632	26.6413	2017	0.00506273	26.2703	2018
Liuzhou City	2002	0.00819039	42.8861	2003	0.00734416	50.858	2004	0.00534374	49.2514	2005	0.00620068	47.6211	2006	0.00740838	52.3018	2007	0.00412805	50.9902	2008	0.00370552	48.9103	2009	0.00709094	46.9658	2010	0.00762945	45.2964	2011	0.00946272	42.78	2012	0.00759985	36.5873	2013	0.00500216	28.5996	2014	0.00512372	27.9573	2015	0.00437098	25.7724	2016	0.00472994	26.594	2017	0.00418023	26.2319	2018
Lu 'an City	2002	0.00236271	42.7986	2003	0.00231644	50.7346	2004	0.00202535	49.1526	2005	0.00214804	47.5238	2006	0.00218991	52.1632	2007	0.00200811	50.9162	2008	0.00162119	48.8384	2009	0.0017138	46.8727	2010	0.00166722	45.1945	2011	0.0204758	42.9838	2012	0.017196	36.7273	2013	0.0140223	28.6879	2014	0.00150657	27.9134	2015	0.0212803	26.0003	2016	0.0212638	26.8397	2017	0.021858	26.4941	2018
Liupanshui City	2002	0.000969689	42.7534	2003	0.00142742	50.6842	2004	0.00102778	49.1108	2005	0.00111877	47.4838	2006	0.001191	52.1224	2007	0.00120093	50.8818	2008	0.000904393	48.8064	2009	0.000856898	46.8432	2010	0.000884515	45.1681	2011	0.001141	42.6492	2012	0.00102083	36.4832	2013	0.000887945	28.5401	2014	0.00095174	27.9053	2015	0.000996626	25.7288	2016	0.000921515	26.548	2017	0.000995161	26.1919	2018
Longyan City	2002	0.00250242	42.787	2003	0.00302926	50.7259	2004	0.00293853	49.1531	2005	0.00424317	47.5276	2006	0.00525356	52.1866	2007	0.00589722	50.9479	2008	0.00533142	48.8778	2009	0.00595068	46.9208	2010	0.00593401	45.2454	2011	0.00609732	42.7203	2012	0.0039171	36.5289	2013	0.0034333	28.5834	2014	0.0029361	27.9397	2015	0.00327465	25.7618	2016	0.00368637	26.5841	2017	0.00357943	26.2227	2018
Longnan City	2002	0	42.7269	2003	0	50.6468	2004	0.00111587	49.1101	2005	0.00113497	47.4773	2006	0.000826018	52.1102	2007	0.000799637	50.8678	2008	0.000798124	48.8022	2009	0.000767123	46.8382	2010	0.000752266	45.1628	2011	0.000801126	42.6385	2012	0.000716428	36.4729	2013	0.00151269	28.5478	2014	0.00137538	27.9152	2015	0.000983391	25.7348	2016	0.00220353	26.5625	2017	0.00128797	26.196	2018
Loudi City	2002	0.00218962	42.8035	2003	0.00771605	50.7673	2004	0.00658799	49.1826	2005	0.00192073	47.4978	2006	0.0019327	52.1398	2007	0.00181251	50.903	2008	0.0017459	48.8386	2009	0.00169863	46.8757	2010	0.00140047	45.1883	2011	0.00179647	42.6654	2012	0.00153124	36.4942	2013	0.00158286	28.5515	2014	0.00150129	27.9157	2015	0.00115568	25.7367	2016	0.0012243	26.5561	2017	0.00121562	26.1972	2018
Luzhou City	2002	0.00275267	42.8064	2003	0.00239787	50.7449	2004	0.00224905	49.164	2005	0.00230934	47.5344	2006	0.00221874	52.1814	2007	0.00230066	50.9341	2008	0.00218548	48.8608	2009	0.00213988	46.8913	2010	0.00175614	45.2055	2011	0.00218489	42.6807	2012	0.00184938	36.5059	2013	0.00182187	28.5633	2014	0.00183756	27.9249	2015	0.00174962	25.7488	2016	0.00166851	26.5709	2017	0.00160798	26.2082	2018
Luoyang City	2002	0.00534893	42.9121	2003	0.00518058	50.8619	2004	0.00502144	49.2725	2005	0.004569	47.6268	2006	0.00440541	52.2851	2007	0.00419341	51.036	2008	0.00409039	48.9457	2009	0.00397131	46.9728	2010	0.0044237	45.2993	2011	0.00419828	42.7126	2012	0.00429926	36.5722	2013	0.0043046	28.6195	2014	0.00393447	27.9753	2015	0.0039283	25.7858	2016	0.00413637	26.6147	2017	0.00436945	26.2468	2018
Luohe City	2002	0.00316652	42.8156	2003	0.00279467	50.7388	2004	0.00258413	49.1577	2005	0.00270648	47.5073	2006	0.00250114	52.1518	2007	0.00282539	50.9126	2008	0.00224472	48.847	2009	0.00167474	46.8722	2010	0.00183107	45.1973	2011	0.00131104	42.6456	2012	0.00160702	36.4877	2013	0.00115819	28.5472	2014	0.00121157	27.9157	2015	0.0011896	25.7401	2016	0.00148584	26.5637	2017	0.00174706	26.2063	2018
Lvliang City	2002	0.00140058	42.7605	2003	0.00207223	50.7223	2004	0.00205556	49.1529	2005	0.00281336	47.5177	2006	0.00244429	52.1665	2007	0.00245222	50.9284	2008	0.00231955	48.857	2009	0.00231594	46.8832	2010	0.00226025	45.2067	2011	0.00479075	42.7022	2012	0.00213425	36.5114	2013	0.0024708	28.5598	2014	0.00204119	27.9252	2015	0.00182134	25.743	2016	0.00189485	26.5619	2017	0.00189935	26.2003	2018
Maanshan City	2002	0.00150145	42.7724	2003	0.00148017	50.6943	2004	0.00132143	49.1183	2005	0.00125138	47.4832	2006	0.00130741	52.1251	2007	0.00130607	50.8854	2008	0.00124707	48.8191	2009	0.00134325	46.8533	2010	0.00135601	45.1771	2011	0.00211206	42.6634	2012	0.00186498	36.4881	2013	0.00187241	28.5515	2014	0.0017716	27.9145	2015	0.00183318	25.7374	2016	0.0019592	26.5574	2017	0.00212686	26.1993	2018
Maoming City	2002	0.00367647	42.8305	2003	0.00351494	50.7643	2004	0.00293651	49.1823	2005	0.00314301	47.5477	2006	0.00352388	52.2002	2007	0.00351153	50.9528	2008	0.00283586	48.8778	2009	0.00252993	46.9037	2010	0.0021785	45.2184	2011	0.00259759	42.7046	2012	0.00231719	36.531	2013	0.00260741	28.5778	2014	0.00268952	27.9424	2015	0.00241035	25.7604	2016	0.00252359	26.5836	2017	0.00252774	26.2259	2018
Meishan City	2002	0.00150145	42.7673	2003	0.00121374	50.6845	2004	0.0013508	49.113	2005	0.00116408	47.48	2006	0.00113688	52.1192	2007	0.00103953	50.8761	2008	0.000972714	48.8095	2009	0.00113021	46.8404	2010	0.00117427	45.1683	2011	0.00126036	42.6437	2012	0.000699767	36.4753	2013	0.00067561	28.5386	2014	0.000730961	27.9034	2015	0.000840336	25.7285	2016	0.000851254	26.5491	2017	0.000924194	26.1897	2018
Meizhou City	2002	0.0093047	42.941	2003	0.00294406	50.7334	2004	0.00273096	49.1577	2005	0.00236914	47.5224	2006	0.00269562	52.1725	2007	0.00255525	50.9264	2008	0.00264379	48.8544	2009	0.00261701	46.8858	2010	0.00260087	45.2063	2011	0.00286463	42.6816	2012	0.00243428	36.5042	2013	0.00233568	28.555	2014	0.00162297	27.9183	2015	0.00155924	25.7399	2016	0.00166049	26.5606	2017	0.00176221	26.2019	2018
Mianyang City	2002	0.00344083	42.8094	2003	0.00307874	50.7403	2004	0.00308334	49.1596	2005	0.00323031	47.5272	2006	0.00315484	52.1774	2007	0.00309193	50.9385	2008	0.00341697	48.8723	2009	0.00389078	46.9103	2010	0.00342336	45.22	2011	0.00276753	42.694	2012	0.00335696	36.521	2013	0.00318502	28.5713	2014	0.00320022	27.9435	2015	0.00298903	25.7624	2016	0.00339415	26.5963	2017	0.00352698	26.2338	2018
Mudanjiang City	2002	0.00391004	42.8273	2003	0.0035524	50.7787	2004	0.00245497	49.179	2005	0.00360864	47.543	2006	0.00355275	52.1934	2007	0.00354506	50.9479	2008	0.00349179	48.8708	2009	0.00430765	46.9081	2010	0.00411248	45.2259	2011	0.00339872	42.6842	2012	0.00302322	36.5077	2013	0.00349387	28.5638	2014	0.00353373	27.9307	2015	0.0036222	25.7501	2016	0.00349254	26.571	2017	0.0037305	26.2119	2018
Nanchang City	2002	0.00830082	42.9552	2003	0.00789675	50.9232	2004	0.00797064	49.3209	2005	0.0106739	47.7051	2006	0.0129694	52.4271	2007	0.012734	51.1595	2008	0.0139295	49.0766	2009	0.0135342	47.1032	2010	0.0144215	45.4168	2011	0.0108444	42.9277	2012	0.0115128	36.7009	2013	0.00859251	28.7045	2014	0.00900309	28.0487	2015	0.00716987	25.8542	2016	0.00746677	26.6804	2017	0.0082943	26.3341	2018
Nanchong City	2002	0.00278395	42.7953	2003	0.00260509	50.722	2004	0.00211429	49.1439	2005	0.00224085	47.5127	2006	0.00224635	52.1618	2007	0.00278501	50.9227	2008	0.00289034	48.852	2009	0.00258876	46.8975	2010	0.00429032	45.2392	2011	0.00468538	42.708	2012	0.00310175	36.5142	2013	0.00314641	28.5709	2014	0.00342444	27.9373	2015	0.0034778	25.7656	2016	0.00350387	26.5876	2017	0.0035405	26.2297	2018
Nanjing	2002	0.0146691	43.2044	2003	0.01533	51.187	2004	0.0155994	49.5636	2005	0.0162381	47.9209	2006	0.0166076	52.6748	2007	0.0165933	51.4213	2008	0.016319	49.3647	2009	0.0160365	47.405	2010	0.0162746	45.7431	2011	0.0152199	43.2029	2012	0.0156349	36.913	2013	0.038934	29.0424	2014	0.0429034	28.4122	2015	0.0400936	26.1571	2016	0.0374427	26.9949	2017	0.0352675	26.6144	2018
Nanning City	2002	0.00603992	42.9358	2003	0.00778308	50.9489	2004	0.00797064	49.3886	2005	0.00885551	47.7852	2006	0.00887497	52.4959	2007	0.00939343	51.2369	2008	0.0102469	49.1669	2009	0.0107611	47.2077	2010	0.0109525	45.4715	2011	0.0137784	42.9915	2012	0.01068	36.7265	2013	0.00843546	28.6895	2014	0.00957799	28.0562	2015	0.00804532	25.8579	2016	0.0075709	26.6839	2017	0.00787796	26.3291	2018
Nanping City	2002	0.00278395	42.7997	2003	0.0026939	50.7315	2004	0.00258413	49.1541	2005	0.00250276	47.5224	2006	0.00307001	52.1782	2007	0.00283149	50.9326	2008	0.00256896	48.8608	2009	0.00252438	46.8955	2010	0.00251195	45.2159	2011	0.00274325	42.6872	2012	0.00239502	36.5118	2013	0.0024322	28.5647	2014	0.00251897	27.9302	2015	0.0023007	25.7503	2016	0.00227927	26.5708	2017	0.00224436	26.2072	2018
Nantong City	2002	0.00533437	42.9189	2003	0.00572385	50.8841	2004	0.00493334	49.2725	2005	0.00491822	47.6236	2006	0.00611073	52.2974	2007	0.00621052	51.0485	2008	0.00660947	48.9694	2009	0.00650779	46.9909	2010	0.00642436	45.3091	2011	0.0073558	42.7786	2012	0.0065176	36.5805	2013	0.00732134	28.6509	2014	0.00699264	28.0142	2015	0.0066087	25.8224	2016	0.00683749	26.6502	2017	0.00697347	26.2888	2018
Nanyang City	2002	0.00839128	42.989	2003	0.0098785	50.9874	2004	0.00946697	49.3869	2005	0.0089949	47.7379	2006	0.0111416	52.4257	2007	0.011399	51.17	2008	0.010734	49.0677	2009	0.0106994	47.0887	2010	0.010442	45.3976	2011	0.00836709	42.7742	2012	0.00675643	36.6221	2013	0.00524467	28.6289	2014	0.00527178	27.9905	2015	0.00452075	25.8039	2016	0.00445242	26.6227	2017	0.00455451	26.264	2018
Neijiang City	2002	0.00278395	42.7797	2003	0.00245708	50.7166	2004	0.00249604	49.1427	2005	0.00226995	47.508	2006	0.00198954	52.1488	2007	0.00186582	50.9064	2008	0.00207014	48.8477	2009	0.00236226	46.8654	2010	0.00148939	45.1739	2011	0.00150515	42.651	2012	0.00209868	36.4817	2013	0.00189985	28.5436	2014	0.00177798	27.9123	2015	0.00169849	25.7354	2016	0.0015717	26.5551	2017	0.00170301	26.1961	2018
Ningbo City	2002	0.00944665	42.998	2003	0.0089106	50.9713	2004	0.00913255	49.3891	2005	0.00925441	47.7425	2006	0.01029	52.4717	2007	0.0112468	51.2571	2008	0.0117973	49.2131	2009	0.0121152	47.2699	2010	0.0177681	45.6144	2011	0.0189254	43.094	2012	0.0185142	36.8357	2013	0.0138597	28.7587	2014	0.01302	28.1266	2015	0.0126069	25.9203	2016	0.0125132	26.7332	2017	0.0125501	26.3927	2018
Ningde City	2002	0.00247114	42.7865	2003	0.00249799	50.7189	2004	0.00223175	49.1425	2005	0.00215354	47.5093	2006	0.00207481	52.1553	2007	0.00213237	50.9155	2008	0.00204519	48.8415	2009	0.00215382	46.8773	2010	0.00224519	45.202	2011	0.00252476	42.6756	2012	0.00219871	36.5093	2013	0.00273267	28.56	2014	0.00225631	27.9281	2015	0.00247989	25.751	2016	0.00309961	26.5739	2017	0.00347977	26.2136	2018
Panzhihua City	2002	0.00147017	42.7674	2003	0.00137257	50.6912	2004	0.0013508	49.1195	2005	0.00130959	47.4877	2006	0.00122215	52.1232	2007	0.00133273	50.8818	2008	0.00132189	48.8117	2009	0.00118113	46.847	2010	0.00128932	45.1698	2011	0.00138376	42.6441	2012	0.00209868	36.4792	2013	0.00127401	28.5398	2014	0.00134428	27.9107	2015	0.00217252	25.754	2016	0.0026889	26.5765	2017	0.0028516	26.2195	2018
Panjin City	2002	0.00225218	42.7782	2003	0.00195382	50.7102	2004	0.0105692	49.1896	2005	0.0104295	47.5604	2006	0.0163251	52.2491	2007	0.0149958	50.9983	2008	0.0130828	48.9196	2009	0.00648518	46.9127	2010	0.00603574	45.2325	2011	0.00696837	42.7093	2012	0.00378319	36.5137	2013	0.00350151	28.5634	2014	0.00235669	27.923	2015	0.00204872	25.7443	2016	0.00205104	26.5615	2017	0.00164202	26.1967	2018
Pingdingshan City	2002	0.00500485	42.8716	2003	0.00503256	50.8112	2004	0.00478652	49.2281	2005	0.00433619	47.5832	2006	0.00416811	52.254	2007	0.00471778	51.0095	2008	0.00465081	48.9313	2009	0.00412554	46.957	2010	0.00392274	45.2702	2011	0.00307874	42.684	2012	0.00298396	36.5389	2013	0.00320432	28.5805	2014	0.00296579	27.9452	2015	0.00269461	25.7623	2016	0.00260969	26.5853	2017	0.00265456	26.2242	2018
Pingliang City	2002	0.0017507	42.757	2003	0.00167378	50.6832	2004	0.00177355	49.1104	2005	0.00159887	47.4793	2006	0.00163143	52.1203	2007	0.00151359	50.8854	2008	0.0011473	48.8126	2009	0.00106533	46.85	2010	0.00102256	45.1718	2011	0.00101962	42.6472	2012	0.000844147	36.4782	2013	0.000830036	28.533	2014	0.000783251	27.9037	2015	0.00074857	25.7281	2016	0.0006887	26.5472	2017	0.000676674	26.1861	2018
Pingxiang City	2002	0.00125121	42.7627	2003	0.00121374	50.6889	2004	0.00146826	49.1224	2005	0.0014551	47.492	2006	0.00159163	52.1303	2007	0.0019337	50.887	2008	0.00122739	48.8133	2009	0.00154661	46.8498	2010	0.00128932	45.1683	2011	0.0015537	42.649	2012	0.00119751	36.4776	2013	0.00137052	28.5378	2014	0.00133808	27.9032	2015	0.00133673	25.7279	2016	0.00152498	26.5495	2017	0.00133762	26.1895	2018
Putian City	2002	0.00143889	42.7709	2003	0.00178428	50.7012	2004	0.00156073	49.1273	2005	0.00147096	47.4951	2006	0.00143566	52.1417	2007	0.00151643	50.8991	2008	0.00179578	48.8381	2009	0.00199544	46.8744	2010	0.0019667	45.2014	2011	0.00233055	42.6834	2012	0.00196313	36.5038	2013	0.00198823	28.5571	2014	0.00191186	27.9276	2015	0.00194323	25.7517	2016	0.00245788	26.576	2017	0.00266328	26.2224	2018
Puyang City	2002	0.00355625	42.8178	2003	0.00277973	50.756	2004	0.00245497	49.1736	2005	0.00400523	47.5547	2006	0.0065561	52.2278	2007	0.00682393	50.971	2008	0.0110031	48.9309	2009	0.00744726	46.9358	2010	0.00501848	45.2294	2011	0.00111954	42.6452	2012	0.00632763	36.5126	2013	0.00309224	28.5619	2014	0.00278483	27.9251	2015	0.00262755	25.7503	2016	0.0032938	26.574	2017	0.00400796	26.2152	2018
Qitaihe City	2002	0.000813288	42.753	2003	0.000802153	50.6786	2004	0.000827651	49.1075	2005	0.000843956	47.4764	2006	0.000966348	52.1178	2007	0.000959565	50.8748	2008	0.000848007	48.8036	2009	0.000833739	46.8399	2010	0.00126709	45.1688	2011	0.000825403	42.6387	2012	0.00115642	36.4712	2013	0.000791429	28.5317	2014	0.000803651	27.897	2015	0.000728434	25.7221	2016	0.000652501	26.5406	2017	0.00062857	26.1821	2018
Qiqihar City	2002	0.00642347	42.9176	2003	0.00636375	50.8549	2004	0.00425794	49.209	2005	0.00750991	47.6179	2006	0.00797391	52.2909	2007	0.00833395	51.0459	2008	0.00763161	48.9615	2009	0.00756164	46.9865	2010	0.00832997	45.3091	2011	0.00763568	42.7732	2012	0.00329806	36.5235	2013	0.00637009	28.5983	2014	0.00609739	27.9618	2015	0.00575821	25.776	2016	0.00558964	26.5993	2017	0.00549153	26.2409	2018
Qinzhou City	2002	0.00107175	42.7629	2003	0.00160037	50.6971	2004	0.00123229	49.1217	2005	0.000981925	47.4881	2006	0.0010368	52.1287	2007	0.00132374	50.8895	2008	0.00114845	48.8176	2009	0.00109589	46.8489	2010	0.00117427	45.1771	2011	0.00108101	42.655	2012	0.00106631	36.4833	2013	0.00096908	28.5411	2014	0.000725418	27.9046	2015	0.000687323	25.7289	2016	0.000730129	26.549	2017	0.000666488	26.1883	2018
Qinhuangdao city	2002	0.00807324	42.8898	2003	0.00689852	50.8337	2004	0.00690908	49.2458	2005	0.00630978	47.5986	2006	0.00708792	52.2712	2007	0.00661869	51.0188	2008	0.0066684	48.9402	2009	0.00631963	46.9574	2010	0.00653187	45.2782	2011	0.00600559	42.7418	2012	0.00576475	36.5529	2013	0.00444485	28.5868	2014	0.00417728	27.9531	2015	0.00386505	25.7678	2016	0.00371934	26.5902	2017	0.00406517	26.2203	2018
Qingdao City	2002	0.0113796	43.1107	2003	0.0114654	51.0971	2004	0.0103096	49.4753	2005	0.0106739	47.8366	2006	0.0108204	52.5414	2007	0.011895	51.3039	2008	0.0121328	49.2095	2009	0.0118904	47.2195	2010	0.0115776	45.5168	2011	0.0111361	42.835	2012	0.0108964	36.7284	2013	0.0113576	28.7408	2014	0.0100716	28.1171	2015	0.00987303	25.9124	2016	0.00955061	26.7437	2017	0.00913769	26.3872	2018
Qingyuan City	2002	0.0023773	42.792	2003	0.00312249	50.7197	2004	0.00290698	49.1408	2005	0.00296143	47.5037	2006	0.00269562	52.1461	2007	0.00214088	50.9051	2008	0.00200258	48.8355	2009	0.001963	46.8702	2010	0.00191175	45.1898	2011	0.00262187	42.6681	2012	0.00206129	36.4914	2013	0.0020254	28.5541	2014	0.00229451	27.9198	2015	0.00218836	25.7441	2016	0.00219451	26.5657	2017	0.00266565	26.2092	2018
Qingyang City	2002	0.00115737	42.7526	2003	0.00106572	50.6778	2004	0.00114524	49.1051	2005	0.00125138	47.4791	2006	0.000909504	52.1113	2007	0.000959565	50.8673	2008	0.00089789	48.7991	2009	0.000903217	46.8338	2010	0.000933645	45.1596	2011	0.001141	42.6379	2012	0.000981566	36.4725	2013	0.000945855	28.5392	2014	0.000876148	27.9022	2015	0.00082099	25.726	2016	0.000747793	26.5458	2017	0.00072161	26.1869	2018
Qujing City	2002	0.00267937	42.8055	2003	0.00203249	50.7251	2004	0.00176191	49.1388	2005	0.00171701	47.5059	2006	0.00184413	52.1515	2007	0.0018703	50.9095	2008	0.0017213	48.835	2009	0.0017736	46.8685	2010	0.00162514	45.1908	2011	0.00194212	42.6747	2012	0.00365872	36.5271	2013	0.00245813	28.5749	2014	0.00259245	27.9367	2015	0.00199772	25.7541	2016	0.00224361	26.5742	2017	0.00241919	26.2152	2018
Quzhou City	2002	0.00162658	42.7636	2003	0.00192422	50.6953	2004	0.00229048	49.1256	2005	0.00224085	47.4924	2006	0.00247271	52.1366	2007	0.00269211	50.8984	2008	0.00339203	48.8398	2009	0.00298756	46.8731	2010	0.00280093	45.1957	2011	0.00330161	42.6765	2012	0.00266986	36.5009	2013	0.00241289	28.5474	2014	0.00257362	27.9143	2015	0.00296636	25.7381	2016	0.00314092	26.5597	2017	0.00325466	26.2016	2018
Quanzhou City	2002	0.00497357	42.8556	2003	0.00553127	50.8024	2004	0.00494186	49.2298	2005	0.00510846	47.5835	2006	0.005541	52.2597	2007	0.00490331	51.0105	2008	0.00450893	48.9416	2009	0.00480769	46.9843	2010	0.00439686	45.303	2011	0.00470965	42.7833	2012	0.00471974	36.5953	2013	0.00440112	28.6268	2014	0.00440948	27.9859	2015	0.00427968	25.7997	2016	0.00419553	26.6261	2017	0.00440515	26.2681	2018
Rizhao City	2002	0.00217183	42.7973	2003	0.00197864	50.7282	2004	0.00230303	49.1625	2005	0.00278212	47.5283	2006	0.00231865	52.1719	2007	0.00231188	50.924	2008	0.00235246	48.8553	2009	0.00255708	46.8946	2010	0.00251367	45.2204	2011	0.00247087	42.6701	2012	0.00251583	36.5183	2013	0.00310106	28.5723	2014	0.00311467	27.9348	2015	0.00307568	25.7545	2016	0.00321319	26.5791	2017	0.00342425	26.2216	2018
Sanmenxia City	2002	0.00228346	42.8059	2003	0.00254061	50.7395	2004	0.00256237	49.1657	2005	0.00249112	47.5308	2006	0.00345775	52.1834	2007	0.00320904	50.9357	2008	0.0031525	48.863	2009	0.00306524	46.8951	2010	0.00313819	45.2165	2011	0.00260735	42.6659	2012	0.00278062	36.5174	2013	0.00269697	28.5649	2014	0.00244126	27.9287	2015	0.00208772	25.7492	2016	0.00191311	26.5601	2017	0.00169612	26.1969	2018
Sanming City	2002	0.00315931	42.7969	2003	0.00301954	50.7331	2004	0.00290715	49.1548	2005	0.00288109	47.517	2006	0.00264325	52.1667	2007	0.00247888	50.9238	2008	0.00239437	48.8529	2009	0.00250122	46.8878	2010	0.00233411	45.2088	2011	0.00284036	42.6858	2012	0.00237539	36.5081	2013	0.0024708	28.5558	2014	0.0024452	27.9202	2015	0.00248074	25.7425	2016	0.00245902	26.5639	2017	0.00256164	26.2059	2018
Sanya City	2002	0.00295641	42.7815	2003	0.000802153	50.6791	2004	0.000922247	49.1043	2005	0.000836455	47.4744	2006	0.000923692	52.1148	2007	0.00102924	50.8725	2008	0.00184982	48.8069	2009	0.00179628	46.8421	2010	0.00200726	45.1718	2011	0.00215014	42.6496	2012	0.00195625	36.4841	2013	0.00220716	28.5421	2014	0.00242033	27.9118	2015	0.00227967	25.7367	2016	0.00287453	26.5584	2017	0.00348331	26.2034	2018
Xiamen City	2002	0.00717787	42.8832	2003	0.00719726	50.8435	2004	0.00759081	49.2708	2005	0.0129829	47.6733	2006	0.0153354	52.3889	2007	0.0162257	51.1632	2008	0.0179779	49.1096	2009	0.0188609	47.1069	2010	0.0175875	45.461	2011	0.0150042	42.9203	2012	0.0124489	36.7123	2013	0.0102828	28.7075	2014	0.0110455	28.0947	2015	0.0113658	25.9069	2016	0.0122582	26.7383	2017	0.0117401	26.3899	2018
Shantou City	2002	0.00750222	42.9388	2003	0.00526363	50.8164	2004	0.00369779	49.2254	2005	0.00399793	47.5873	2006	0.0045527	52.2507	2007	0.00450841	50.997	2008	0.00444831	48.9215	2009	0.0038942	46.942	2010	0.00371726	45.2562	2011	0.00366576	42.7204	2012	0.00312138	36.543	2013	0.0030692	28.5836	2014	0.00317034	27.9459	2015	0.00329919	25.7653	2016	0.00354962	26.603	2017	0.00324285	26.2433	2018
Shanwei City	2002	0.00123316	42.7669	2003	0.00231956	50.6961	2004	0.00181686	49.121	2005	0.00170282	47.4874	2006	0.0017222	52.1279	2007	0.0015884	50.8836	2008	0.00174419	48.8195	2009	0.00154661	46.8511	2010	0.00149262	45.1745	2011	0.00135731	42.6485	2012	0.00124208	36.4801	2013	0.000936914	28.5409	2014	0.001173	27.906	2015	0.00107716	25.729	2016	0.00101029	26.5493	2017	0.00093042	26.1896	2018
Shangluo City	2002	0.00153273	42.7634	2003	0.00275311	50.7089	2004	0.00143889	49.1193	2005	0.00200803	47.494	2006	0.00176216	52.1295	2007	0.00170589	50.8898	2008	0.00164613	48.8224	2009	0.00145904	46.8557	2010	0.00151161	45.181	2011	0.00165081	42.6598	2012	0.00160977	36.491	2013	0.00131261	28.5417	2014	0.00125684	27.9113	2015	0.0011814	25.7313	2016	0.00108858	26.5509	2017	0.00106365	26.1925	2018
Shangqiu City	2002	0.00527348	42.8758	2003	0.00588813	50.8275	2004	0.00421947	49.2126	2005	0.0041469	47.5839	2006	0.00526346	52.2485	2007	0.00494153	50.9892	2008	0.00415821	48.9062	2009	0.0037207	46.9129	2010	0.00360519	45.2341	2011	0.0031082	42.6825	2012	0.00248793	36.5246	2013	0.00275669	28.5811	2014	0.00304241	27.9507	2015	0.0048188	25.7862	2016	0.00522675	26.6259	2017	0.00790907	26.2812	2018
Shanghai	2002	0.0795911	45.0214	2003	0.0855624	53.4596	2004	0.067207	51.6116	2005	0.108538	51.3413	2006	0.0746353	54.9695	2007	0.0752317	53.7938	2008	0.0693462	51.635	2009	0.0650776	49.5712	2010	0.0666031	47.7922	2011	0.0730491	45.7061	2012	0.0729792	38.8404	2013	0.128644	30.5583	2014	0.13005	30.4883	2015	0.122113	27.9471	2016	0.102478	28.5749	2017	0.102181	28.2308	2018
Shangrao City	2002	0.00325315	42.8218	2003	0.00293073	50.7568	2004	0.00290715	49.1761	2005	0.00279378	47.5446	2006	0.00351538	52.2019	2007	0.00370122	50.9549	2008	0.00703293	48.9187	2009	0.00562999	46.9254	2010	0.00276411	45.2268	2011	0.00208444	42.6634	2012	0.00245392	36.5222	2013	0.00249011	28.566	2014	0.00236451	27.9327	2015	0.00229681	25.7539	2016	0.00189655	26.5678	2017	0.00177795	26.2104	2018
Shaoguan City	2002	0.00364426	42.8207	2003	0.00322644	50.7565	2004	0.00278882	49.1674	2005	0.00224085	47.5263	2006	0.002909	52.185	2007	0.00246103	50.9365	2008	0.00260899	48.8708	2009	0.00245867	46.9056	2010	0.00240751	45.2233	2011	0.00292988	42.6967	2012	0.00203266	36.5086	2013	0.00189171	28.5587	2014	0.00183973	27.9251	2015	0.00177836	25.7457	2016	0.00175671	26.5654	2017	0.00176202	26.2074	2018
Shaoyang City	2002	0.0038162	42.8231	2003	0.0035524	50.7787	2004	0.00328889	49.1869	2005	0.00320121	47.5369	2006	0.00315484	52.1907	2007	0.00315087	50.9533	2008	0.0034106	48.8904	2009	0.003196	46.9217	2010	0.00308992	45.2368	2011	0.00381142	42.7135	2012	0.00314101	36.5269	2013	0.00299199	28.568	2014	0.00307836	27.9346	2015	0.00353828	25.7528	2016	0.00345649	26.5725	2017	0.00348891	26.2136	2018
Shaoxing City	2002	0.00606838	42.8617	2003	0.00562463	50.8094	2004	0.00540318	49.225	2005	0.0046272	47.5703	2006	0.00449068	52.236	2007	0.00447797	50.9931	2008	0.00414027	48.9321	2009	0.00444661	46.9861	2010	0.00433478	45.3009	2011	0.00529229	42.7694	2012	0.00469189	36.5707	2013	0.00411157	28.5888	2014	0.00457018	27.9579	2015	0.00424776	25.775	2016	0.0039594	26.5965	2017	0.0039156	26.2322	2018
Shenzhen	2002	0.0379027	43.2938	2003	0.0456105	51.4049	2004	0.0548383	49.952	2005	0.061141	48.5251	2006	0.0698904	53.4991	2007	0.0676273	52.3177	2008	0.0634719	50.1958	2009	0.0633981	48.2267	2010	0.0606481	46.6414	2011	0.0608114	44.0857	2012	0.0565804	37.6234	2013	0.0485892	29.4253	2014	0.0489176	28.8016	2015	0.0558129	26.5662	2016	0.0565671	27.4942	2017	0.057206	27.1413	2018
Shenyang City	2002	0.0179447	43.289	2003	0.0171126	51.2884	2004	0.0171108	49.6655	2005	0.0172928	47.9985	2006	0.0220743	52.7997	2007	0.0231934	51.5209	2008	0.0228763	49.4174	2009	0.0225936	47.4089	2010	0.0196323	45.7413	2011	0.0217365	43.2178	2012	0.0166944	36.8439	2013	0.0136834	28.795	2014	0.0130688	28.1495	2015	0.0121311	25.9312	2016	0.0120441	26.758	2017	0.0141871	26.4029	2018
Shiyan City	2002	0.00322187	42.8171	2003	0.00284192	50.7509	2004	0.00308334	49.1722	2005	0.0029684	47.5351	2006	0.00287062	52.185	2007	0.0056109	50.9887	2008	0.0073107	48.9606	2009	0.00888726	46.9998	2010	0.010554	45.3365	2011	0.00898578	42.767	2012	0.00921996	36.6253	2013	0.00906621	28.6438	2014	0.010073	28.0163	2015	0.00934886	25.8293	2016	0.0112972	26.6621	2017	0.0118607	26.3026	2018
Shijiazhuang City	2002	0.0252162	43.1102	2003	0.0101428	51.0877	2004	0.0102377	49.4893	2005	0.0106507	47.8549	2006	0.0133123	52.587	2007	0.0136827	51.3218	2008	0.0129001	49.2196	2009	0.0116055	47.2199	2010	0.0113759	45.5191	2011	0.0111915	42.9577	2012	0.00973009	36.7158	2013	0.00851269	28.7067	2014	0.0100217	28.0897	2015	0.00925424	25.888	2016	0.0092309	26.7216	2017	0.0082004	26.3415	2018
Shizuishan City	2002	0.00383636	42.822	2003	0.000769686	50.6711	2004	0.000709421	49.0976	2005	0.00061114	47.4672	2006	0.000625284	52.1056	2007	0.000586401	50.8639	2008	0.000548711	48.796	2009	0.000783922	46.8345	2010	0.000644264	45.1586	2011	0.000981584	42.6405	2012	0.00117178	36.4761	2013	0.000613901	28.5335	2014	0.00074581	27.8994	2015	0.000608283	25.7229	2016	0.000630803	26.5414	2017	0.000598439	26.1824	2018
Shuangyashan City	2002	0.00233748	42.8083	2003	0.00238863	50.7339	2004	0.00230303	49.1541	2005	0.00113497	47.4861	2006	0.00192097	52.1651	2007	0.00200811	50.9196	2008	0.00197273	48.8532	2009	0.00225555	46.8902	2010	0.00209213	45.2061	2011	0.0012381	42.6574	2012	0.00109963	36.4865	2013	0.00110028	28.5426	2014	0.00279767	27.9361	2015	0.000955509	25.7296	2016	0.000951006	26.5539	2017	0.0017362	26.1939	2018
Shuozhou City	2002	0.00153273	42.7641	2003	0.00145056	50.6961	2004	0.00132143	49.1183	2005	0.00125138	47.4859	2006	0.00134468	52.1273	2007	0.00130607	50.8851	2008	0.00142119	48.8184	2009	0.00227483	46.881	2010	0.00226025	45.2024	2011	0.00233599	42.679	2012	0.00167081	36.4998	2013	0.00131261	28.5464	2014	0.0012257	27.9109	2015	0.00115314	25.7349	2016	0.00109261	26.5548	2017	0.00133567	26.195	2018
Siping City	2002	0.00428845	42.8512	2003	0.00502683	50.7857	2004	0.00309469	49.1918	2005	0.00250276	47.5163	2006	0.00238745	52.1523	2007	0.00223898	50.903	2008	0.00209508	48.8288	2009	0.00203803	46.8667	2010	0.00195621	45.1916	2011	0.00220917	42.6652	2012	0.00192387	36.4912	2013	0.00254545	28.5539	2014	0.00208086	27.9262	2015	0.00143284	25.7353	2016	0.00133312	26.5548	2017	0.00123796	26.1955	2018
Songyuan City	2002	0.00276462	42.8077	2003	0.00266017	50.7552	2004	0.00271581	49.1763	2005	0.00215354	47.5003	2006	0.00224534	52.1482	2007	0.00210571	50.9022	2008	0.00182072	48.8319	2009	0.00176011	46.8641	2010	0.00175614	45.191	2011	0.00215014	42.6743	2012	0.00168829	36.4998	2013	0.00131261	28.5452	2014	0.00139036	27.9103	2015	0.00132438	25.7335	2016	0.00120987	26.5531	2017	0.00104807	26.193	2018
Suzhou City	2002	0.00800776	43.0115	2003	0.00883219	50.9858	2004	0.00851589	49.3525	2005	0.00826494	47.7136	2006	0.00864029	52.3747	2007	0.00836954	51.1216	2008	0.00815583	49.0439	2009	0.00838371	47.0641	2010	0.00820273	45.3836	2011	0.0102204	42.8568	2012	0.0084611	36.6455	2013	0.0150974	28.8552	2014	0.0131384	28.2076	2015	0.013127	25.9767	2016	0.013023	26.8012	2017	0.013154	26.4513	2018
Suqian City	2002	0.0023574	42.7905	2003	0.00212216	50.713	2004	0.000920613	49.1157	2005	0.000989465	47.485	2006	0.00130071	52.1338	2007	0.00117458	50.8911	2008	0.00161499	48.8253	2009	0.00148712	46.8562	2010	0.00138206	45.1783	2011	0.00182074	42.6574	2012	0.00155087	36.4868	2013	0.00133192	28.5519	2014	0.00128239	27.9203	2015	0.00124731	25.7428	2016	0.00127625	26.5628	2017	0.00134011	26.2053	2018
Suzhou City	2002	0.00345882	42.8264	2003	0.0031384	50.7552	2004	0.00325283	49.1765	2005	0.00296847	47.538	2006	0.00259331	52.173	2007	0.00218568	50.923	2008	0.0021699	48.8525	2009	0.00199171	46.8786	2010	0.00208959	45.2	2011	0.00235483	42.6719	2012	0.00192387	36.4953	2013	0.00193032	28.5616	2014	0.00187925	27.9266	2015	0.0163036	25.8885	2016	0.0189443	26.7209	2017	0	26.1745	2018
Suihua City	2002	0.00709034	42.8675	2003	0.00400091	50.8089	2004	0.00331769	49.2194	2005	0.00267738	47.5459	2006	0.0028422	52.1948	2007	0.00276243	50.944	2008	0.00258398	48.8732	2009	0.00237939	46.9067	2010	0.00272414	45.2237	2011	0.00322878	42.7042	2012	0.00229686	36.5141	2013	0.00193032	28.5619	2014	0.00184847	27.9247	2015	0.00153453	25.7439	2016	0.00238291	26.5682	2017	0.00212191	26.2075	2018
Suizhou City	2002	0.00170505	42.7738	2003	0.00124042	50.6973	2004	0.00141161	49.1229	2005	0.000880098	47.4811	2006	0.000998905	52.1197	2007	0.000966851	50.8753	2008	0.000850982	48.806	2009	0.000886798	46.8408	2010	0.000747189	45.1641	2011	0.000728297	42.6396	2012	0.000687096	36.4748	2013	0.000816058	28.5393	2014	0.00074617	27.9032	2015	0.000606166	25.7265	2016	0.000782302	26.5468	2017	0.000790749	26.1879	2018
Suining City	2002	0.00147017	42.7645	2003	0.00242698	50.6961	2004	0.00212826	49.1198	2005	0.00268611	47.4906	2006	0.00300183	52.1376	2007	0.00224012	50.8893	2008	0.00213885	48.8205	2009	0.00237743	46.8564	2010	0.00152934	45.1728	2011	0.00131093	42.6488	2012	0.00109935	36.4802	2013	0.00137623	28.5432	2014	0.00145805	27.9098	2015	0.00151963	25.7333	2016	0.00267133	26.5609	2017	0.00150694	26.1939	2018
Taizhou City	2002	0.0060371	42.8567	2003	0.00592066	50.8091	2004	0.00628414	49.2383	2005	0.00596589	47.5991	2006	0.00582651	52.2725	2007	0.00621052	51.0285	2008	0.00648476	48.9714	2009	0.00715626	47.0095	2010	0.00755807	45.3358	2011	0.00924937	42.8066	2012	0.00855926	36.6194	2013	0.00766335	28.6193	2014	0.00739935	27.9785	2015	0.00806371	25.7919	2016	0.00793892	26.6129	2017	0.00813754	26.2551	2018
Taiyuan City	2002	0.00931311	43.0792	2003	0.0091089	51.041	2004	0.00930207	49.4269	2005	0.0103648	47.7852	2006	0.0122531	52.4981	2007	0.0144865	51.2697	2008	0.0137073	49.1553	2009	0.01379	47.1774	2010	0.0141463	45.4872	2011	0.00995213	42.9107	2012	0.0121626	36.7038	2013	0.00595712	28.6557	2014	0.0170608	28.1003	2015	0.016357	25.9011	2016	0.0162119	26.7316	2017	0.0164945	26.3576	2018
Tai 'an City	2002	0.00506644	42.874	2003	0.00406498	50.7934	2004	0.00370001	49.1998	2005	0.00369939	47.5663	2006	0.0037651	52.2092	2007	0.00393747	50.9666	2008	0.00580215	48.9395	2009	0.00551357	46.96	2010	0.00470729	45.2755	2011	0.00568609	42.7126	2012	0.00374971	36.5587	2013	0.00369217	28.6008	2014	0.00390995	27.968	2015	0.00488901	25.786	2016	0.0043152	26.6141	2017	0.00457684	26.2547	2018
Taizhou City	2002	0.00391004	42.8556	2003	0.00408526	50.7988	2004	0.00422858	49.2155	2005	0.00413247	47.5706	2006	0.0042633	52.2319	2007	0.00407815	50.9913	2008	0.00563675	48.9297	2009	0.00423817	46.947	2010	0.00380127	45.27	2011	0.00400563	42.7391	2012	0.00331769	36.5472	2013	0.00324293	28.5834	2014	0.00338945	27.9647	2015	0.00331848	25.7811	2016	0.0035425	26.6069	2017	0.00382747	26.2477	2018
Tangshan City	2002	0.0154551	42.9672	2003	0.0071048	50.917	2004	0.00675398	49.3174	2005	0.0076538	47.6829	2006	0.00767394	52.3681	2007	0.00799637	51.1266	2008	0.0085549	49.0538	2009	0.00817527	47.0876	2010	0.00838057	45.4248	2011	0.00755001	42.8747	2012	0.00702801	36.658	2013	0.00617701	28.6648	2014	0.00613504	28.0244	2015	0.00661225	25.829	2016	0.00691066	26.6594	2017	0.00750087	26.2773	2018
Tianjin	2002	0.05938	43.5723	2003	0.0240111	51.6409	2004	0.0239839	50.0506	2005	0.0261332	48.366	2006	0.0283519	53.1584	2007	0.0288543	51.954	2008	0.0277158	49.8761	2009	0.0261545	47.7948	2010	0.0235665	46.07	2011	0.0253791	43.4815	2012	0.0234588	37.185	2013	0.0237594	29.0034	2014	0.0179353	28.3446	2015	0.020533	26.151	2016	0.0247624	27.0422	2017	0.0287234	26.7004	2018
Tianshui City	2002	0.00189991	42.7817	2003	0.00187349	50.7084	2004	0.00159884	49.1268	2005	0.00148071	47.496	2006	0.00169045	52.1417	2007	0.00159468	50.8958	2008	0.00131515	48.8224	2009	0.00153212	46.863	2010	0.00138206	45.1843	2011	0.00130884	42.6601	2012	0.00150007	36.4958	2013	0.00111462	28.5456	2014	0.00137212	27.9126	2015	0.00121069	25.7356	2016	0.00137217	26.5556	2017	0.00132868	26.1955	2018
Tieling City	2002	0.00272139	42.8094	2003	0.00248668	50.7313	2004	0.00234921	49.1497	2005	0.00247366	47.5168	2006	0.00227376	52.1561	2007	0.0023456	50.9134	2008	0.00253337	48.8491	2009	0.00206119	46.8764	2010	0.00200067	45.1971	2011	0.00225772	42.6692	2012	0.00178645	36.495	2013	0.00125471	28.55	2014	0.00124027	27.9145	2015	0.00114434	25.7366	2016	0.00105997	26.5553	2017	0.00164456	26.1969	2018
Tonghua City	2002	0.00290907	42.8077	2003	0.00293073	50.7429	2004	0.0026135	49.1548	2005	0.00261917	47.5093	2006	0.0023306	52.154	2007	0.00220994	50.9095	2008	0.00209508	48.8396	2009	0.00217698	46.8755	2010	0.00211182	45.1975	2011	0.00308498	42.6796	2012	0.00227636	36.5029	2013	0.00177589	28.5546	2014	0.0016849	27.9156	2015	0.0016721	25.7382	2016	0.00152096	26.5583	2017	0.00145168	26.1967	2018
Tongliao City	2002	0.00248472	42.8033	2003	0.00223035	50.7225	2004	0.00187937	49.1367	2005	0.00189162	47.505	2006	0.00202171	52.1502	2007	0.00227901	50.9082	2008	0.00232558	48.8389	2009	0.00208197	46.8744	2010	0.00193488	45.1953	2011	0.00177219	42.6692	2012	0.00145623	36.4941	2013	0.00164077	28.5523	2014	0.0015982	27.9168	2015	0.00154113	25.7388	2016	0.00141453	26.5592	2017	0.00131259	26.1993	2018
Tongchuan City	2002	0.00079143	42.7504	2003	0.000888099	50.677	2004	0.000822224	49.1024	2005	0.000843956	47.4728	2006	0.00085266	52.1102	2007	0.000826292	50.8683	2008	0.000673417	48.8002	2009	0.00108849	46.8424	2010	0.000978104	45.1645	2011	0.00109245	42.6405	2012	0.000804884	36.4733	2013	0.00073352	28.5361	2014	0.000765035	27.9043	2015	0.0006543	25.7275	2016	0.000829007	26.548	2017	0.000768852	26.188	2018
Tongling City	2002	0.001157	42.7656	2003	0.00100427	50.6896	2004	0.00099319	49.1145	2005	0.000843956	47.4802	2006	0.000848342	52.1181	2007	0.000847612	50.8743	2008	0.000698359	48.8043	2009	0.00076426	46.8397	2010	0.000711348	45.1622	2011	0.000873956	42.6396	2012	0.000726359	36.4739	2013	0.000804965	28.5375	2014	0.0007975	27.9033	2015	0.000966972	25.7302	2016	0.000995197	26.5506	2017	0.000997649	26.1913	2018
Weihai City	2002	0.0032388	42.8327	2003	0.00327291	50.7596	2004	0.0032068	49.1816	2005	0.00300588	47.5518	2006	0.00341933	52.1967	2007	0.00352404	50.9549	2008	0.00381008	48.8852	2009	0.00375925	46.9263	2010	0.0036799	45.253	2011	0.00393312	42.6878	2012	0.00341455	36.5333	2013	0.00381709	28.5826	2014	0.0039679	27.9476	2015	0.00411588	25.7671	2016	0.00416782	26.5855	2017	0.00413038	26.2252	2018
Weifang City	2002	0.00516125	42.8924	2003	0.00490189	50.8352	2004	0.00464909	49.24	2005	0.00448169	47.6018	2006	0.00541714	52.2556	2007	0.00580777	51.0134	2008	0.0055894	48.9342	2009	0.00705583	46.9843	2010	0.00803228	45.3231	2011	0.0054062	42.7192	2012	0.00517098	36.5752	2013	0.00686683	28.6518	2014	0.00477921	27.9889	2015	0.00377773	25.7941	2016	0.00413017	26.6161	2017	0.00411256	26.2533	2018
Weinan City	2002	0.00350339	42.8187	2003	0.00347935	50.7694	2004	0.00317143	49.1807	2005	0.0029975	47.5423	2006	0.00298431	52.1853	2007	0.00279873	50.944	2008	0.00274355	48.8694	2009	0.00345075	46.9122	2010	0.0038235	45.2362	2011	0.00419984	42.7071	2012	0.00422073	36.5282	2013	0.0036869	28.5778	2014	0.00351552	27.9412	2015	0.00353083	25.7598	2016	0.003437	26.5823	2017	0.00357763	26.2228	2018
Wenzhou City	2002	0.00927871	42.9211	2003	0.00937317	50.9069	2004	0.00886776	49.3235	2005	0.00793042	47.6781	2006	0.00809188	52.3631	2007	0.0081734	51.1132	2008	0.00711024	49.0292	2009	0.00655411	47.0608	2010	0.00731218	45.3793	2011	0.0101754	42.8636	2012	0.00887336	36.6623	2013	0.00816524	28.6411	2014	0.00800245	28.0076	2015	0.00838824	25.8229	2016	0.00871285	26.65	2017	0.00960255	26.2995	2018
Wuhai City	2002	0.0009275	42.7521	2003	0.000740083	50.6717	2004	0.000646033	49.0995	2005	0.000873057	47.475	2006	0.00085266	52.1181	2007	0.000847612	50.8774	2008	0.000968992	48.8043	2009	0.00129693	46.8494	2010	0.000718669	45.1614	2011	0.000922509	42.6385	2012	0.00074599	36.4724	2013	0.000772126	28.5326	2014	0.000705472	27.8971	2015	0.0006418	25.7223	2016	0.000655306	26.5418	2017	0.000596097	26.184	2018
Ulanqab City	2002	0	42.7269	2003	0.00165779	50.6953	2004	0.00203488	49.1302	2005	0.00168791	47.5005	2006	0.00181901	52.1496	2007	0.00234807	50.9123	2008	0.00213178	48.8343	2009	0.00178455	46.8689	2010	0.00166722	45.1949	2011	0.00182074	42.6632	2012	0.00153124	36.4937	2013	0.00144774	28.5469	2014	0.0014257	27.9107	2015	0.00127463	25.7325	2016	0.00112215	26.5516	2017	0.00110622	26.1951	2018
Urumqi City	2002	0.00866597	42.9528	2003	0.00870366	50.9243	2004	0.00811458	49.3642	2005	0.00843728	47.6924	2006	0.0103868	52.4134	2007	0.0104594	51.1666	2008	0.0099285	49.073	2009	0.0099726	47.0717	2010	0.0106602	45.3906	2011	0.0117538	42.9264	2012	0.0118627	36.688	2013	0.0140323	28.6964	2014	0.0133077	28.0566	2015	0.0123529	25.8522	2016	0.0126173	26.6836	2017	0.0124317	26.3204	2018
Wuxi City	2002	0.0065063	42.9581	2003	0.00642392	50.8877	2004	0.00654842	49.3109	2005	0.00628601	47.6683	2006	0.00616758	52.3536	2007	0.00573074	51.0957	2008	0.00584083	49.0227	2009	0.00562774	47.0438	2010	0.00627639	45.3764	2011	0.00701593	42.8242	2012	0.00477041	36.5988	2013	0.00596468	28.6719	2014	0.00711695	28.0307	2015	0.0074126	25.8357	2016	0.00703869	26.6625	2017	0.0063846	26.299	2018
Wuhu City	2002	0.00423323	42.815	2003	0.00272351	50.7202	2004	0.0026135	49.1512	2005	0.00223661	47.5179	2006	0.00243176	52.1752	2007	0.00238646	50.9191	2008	0.00287111	48.8575	2009	0.00315982	46.8968	2010	0.00326594	45.2163	2011	0.00403233	42.7082	2012	0.00386538	36.533	2013	0.00359206	28.5787	2014	0.00328202	27.9463	2015	0.00342587	25.7685	2016	0.00352226	26.5936	2017	0.00363193	26.2365	2018
Wuzhong City	2002	0.00140761	42.7634	2003	0.00130255	50.6855	2004	0.00257772	49.141	2005	0.000931261	47.4721	2006	0.000937926	52.1061	2007	0.000906256	50.8657	2008	0.000823066	48.7983	2009	0.000671623	46.8345	2010	0.000755807	45.161	2011	0.00084968	42.6374	2012	0.00045152	36.4684	2013	0.00067561	28.5327	2014	0.000640626	27.8976	2015	0.000621834	25.7224	2016	0.000571287	26.5412	2017	0.000571618	26.1831	2018
Wuzhou City	2002	0.00167489	42.7843	2003	0.00231956	50.7179	2004	0.00196221	49.1379	2005	0.00281402	47.512	2006	0.00287131	52.1542	2007	0.00266392	50.9066	2008	0.00248569	48.8384	2009	0.00190194	46.8683	2010	0.00172051	45.1873	2011	0.00133521	42.6565	2012	0.00113862	36.485	2013	0.00142816	28.547	2014	0.0012022	27.9083	2015	0.00125331	25.7316	2016	0.00114087	26.5502	2017	0.00102559	26.191	2018
Wuhan City	2002	0.0180283	43.3983	2003	0.0177755	51.3458	2004	0.0168842	49.7315	2005	0.0253262	48.2362	2006	0.0284648	53.0586	2007	0.0239019	51.6791	2008	0.0272663	49.6344	2009	0.0270868	47.6731	2010	0.0273751	45.9711	2011	0.0262873	43.1852	2012	0.0234255	37.0176	2013	0.0162017	28.8647	2014	0.0161433	28.228	2015	0.0144382	26.0235	2016	0.0181167	26.8957	2017	0.0205797	26.5714	2018
Wuwei City	2002	0.00164416	42.7738	2003	0.00146459	50.7025	2004	0.00123334	49.1176	2005	0.00122228	47.4883	2006	0.00147794	52.1311	2007	0.00093291	50.866	2008	0.00124707	48.8055	2009	0.000949536	46.8393	2010	0.00124259	45.1773	2011	0.00130878	42.6516	2012	0.00107972	36.4836	2013	0.000945855	28.5385	2014	0.000778879	27.8981	2015	0.000700346	25.7233	2016	0.00064291	26.543	2017	0.000623174	26.1854	2018
Xi 'an City	2002	0.0134911	43.23	2003	0.0146883	51.2999	2004	0.0153655	49.7082	2005	0.0155653	48.0559	2006	0.0191905	52.8357	2007	0.0200024	51.5732	2008	0.019766	49.4734	2009	0.0244483	47.4795	2010	0.0273094	45.8045	2011	0.0248194	43.2824	2012	0.0376906	36.9527	2013	0.0439309	28.9688	2014	0.0222729	28.3425	2015	0.0209757	26.1086	2016	0.0223314	26.9748	2017	0.0222785	26.6116	2018
Xining City	2002	0.00368107	42.8273	2003	0.00463913	50.7627	2004	0.00363372	49.1957	2005	0.004146	47.5667	2006	0.00426806	52.2316	2007	0.00428177	50.9876	2008	0.00409365	48.9261	2009	0.00418265	46.9638	2010	0.00429342	45.2765	2011	0.00434119	42.7584	2012	0.0038987	36.5536	2013	0.00519427	28.5992	2014	0.00335435	27.9453	2015	0.00433657	25.7731	2016	0.00440442	26.5969	2017	0.00506359	26.2386	2018
Xianning City	2002	0.00233748	42.7835	2003	0.00212125	50.7195	2004	0.00203801	49.1427	2005	0.00186382	47.5059	2006	0.00165887	52.1472	2007	0.00162204	50.9048	2008	0.00175972	48.842	2009	0.0013664	46.8663	2010	0.0011948	45.1828	2011	0.00126238	42.6608	2012	0.00119751	36.4888	2013	0.000994922	28.548	2014	0.00103772	27.9132	2015	0.00104667	25.7358	2016	0.00109713	26.5557	2017	0.00112402	26.1962	2018
Xianyang City	2002	0.0030082	42.8246	2003	0.0031384	50.7658	2004	0.00303802	49.1901	2005	0.00267013	47.5511	2006	0.00292747	52.2068	2007	0.00282539	50.9549	2008	0.00309273	48.888	2009	0.00321916	46.9052	2010	0.00291208	45.2231	2011	0.00344727	42.7033	2012	0.0029447	36.5182	2013	0.0030692	28.5711	2014	0.00281988	27.9341	2015	0.00306535	25.7576	2016	0.00295992	26.5798	2017	0.00283486	26.2125	2018
Xiangtan City	2002	0.00272139	42.7943	2003	0.00260509	50.7225	2004	0.00231984	49.1388	2005	0.00241546	47.522	2006	0.00241451	52.1572	2007	0.00202575	50.9136	2008	0.00359733	48.8797	2009	0.0034508	46.9085	2010	0.00328763	45.2241	2011	0.00298602	42.6883	2012	0.00241465	36.5058	2013	0.00250941	28.5545	2014	0.0126448	28.018	2015	0.0118861	25.8147	2016	0.00818107	26.6375	2017	0.0023145	26.203	2018
Xiangfan City	2002	0.00523694	42.8979	2003	0.00458805	50.8218	2004	0.00414276	49.2325	2005	0.00360864	47.5803	2006	0.00430298	52.2362	2007	0.00423278	50.984	2008	0.00435161	48.911	2009	0.00356647	46.9369	2010	0.00313438	45.2474	2011	0.00453398	42.7248	2012	0.00635397	36.5963	2013	0.00577212	28.618	2014	0.00583796	27.9866	2015	0.00960393	25.8476	2016	0.0120053	26.6788	2017	0.0122179	26.3292	2018
Xiaogan City	2002	0.00228346	42.8191	2003	0.00497257	50.7648	2004	0.00483435	49.1852	2005	0.00400523	47.5493	2006	0.00451546	52.2043	2007	0.00509688	50.9754	2008	0.00521798	48.9361	2009	0.00818893	46.9766	2010	0.00802906	45.3046	2011	0.00953538	42.7974	2012	0.0076116	36.5973	2013	0.00554323	28.6088	2014	0.0078464	28.0099	2015	0.00582823	25.8079	2016	0.00703962	26.6366	2017	0.00755537	26.2802	2018
Xinzhou City	2002	0.00292294	42.8116	2003	0.00369136	50.7622	2004	0.00313008	49.1751	2005	0.00360989	47.5593	2006	0.00461033	52.2199	2007	0.00393747	50.964	2008	0.00338459	48.8825	2009	0.00304596	46.9092	2010	0.00280196	45.2219	2011	0.00240112	42.6925	2012	0.00208547	36.5143	2013	0.00187241	28.5601	2014	0.00176067	27.9232	2015	0.00164266	25.7432	2016	0.00150301	26.5626	2017	0.00149733	26.2036	2018
Xinxiang City	2002	0.00714903	42.901	2003	0.00792073	50.8497	2004	0.00764108	49.2693	2005	0.00724962	47.6302	2006	0.00826018	52.2821	2007	0.00618183	51.0006	2008	0.00560874	48.9141	2009	0.00545574	46.9433	2010	0.0040535	45.2474	2011	0.00299035	42.6792	2012	0.00212018	36.5195	2013	0.00219938	28.5744	2014	0.00229699	27.9436	2015	0.0021528	25.7604	2016	0.0022019	26.5807	2017	0.00222301	26.2161	2018
Xinyu City	2002	0.00935342	42.9145	2003	0.0122547	50.9409	2004	0.0128579	49.3613	2005	0.0141412	47.7464	2006	0.0199781	52.4692	2007	0.0222664	51.2366	2008	0.0130742	48.986	2009	0.00078742	46.8329	2010	0.000733578	45.1583	2011	0.00084968	42.6341	2012	0.000726359	36.4693	2013	0.000772126	28.5357	2014	0.00071039	27.8993	2015	0.000711683	25.7239	2016	0.000569894	26.5425	2017	0.000543442	26.184	2018
Xinyang City	2002	0.00505426	42.9029	2003	0.00538012	50.8487	2004	0.00471047	49.2531	2005	0.00441541	47.6082	2006	0.00578212	52.2756	2007	0.00661495	51.0399	2008	0.00601489	48.9515	2009	0.00603408	46.9746	2010	0.00582807	45.2935	2011	0.00459601	42.7115	2012	0.0039758	36.5632	2013	0.00425852	28.6072	2014	0.00446614	27.9751	2015	0.00383738	25.7896	2016	0.00448283	26.6115	2017	0.00430814	26.2493	2018
Xingtai City	2002	0.0104118	42.8631	2003	0.0044997	50.7975	2004	0.0044635	49.2082	2005	0.00404517	47.5611	2006	0.00456758	52.2204	2007	0.00448895	50.9715	2008	0.00381603	48.8871	2009	0.00375182	46.9195	2010	0.0036012	45.2405	2011	0.00407846	42.7049	2012	0.00339622	36.5267	2013	0.00320432	28.5715	2014	0.00316105	27.9355	2015	0.00301678	25.7547	2016	0.00297106	26.5775	2017	0.00299597	26.2052	2018
Xuzhou City	2002	0.010307	42.9781	2003	0.0100715	50.9736	2004	0.0101837	49.3798	2005	0.0101647	47.7199	2006	0.0104622	52.3991	2007	0.0105526	51.1449	2008	0.0112437	49.054	2009	0.0103379	47.0752	2010	0.0111739	45.3906	2011	0.00816761	42.8196	2012	0.00768077	36.6013	2013	0.00595661	28.6443	2014	0.00605349	28.0041	2015	0.00571988	25.8102	2016	0.00591861	26.6375	2017	0.00585037	26.2741	2018
Xuchang City	2002	0.00343446	42.8382	2003	0.00361664	50.7648	2004	0.00271581	49.1761	2005	0.00244456	47.5312	2006	0.00262074	52.1776	2007	0.00227901	50.9318	2008	0.00204519	48.8503	2009	0.00154226	46.8691	2010	0.00149198	45.1981	2011	0.00181189	42.6543	2012	0.00202739	36.5005	2013	0.00223313	28.5601	2014	0.00220184	27.9229	2015	0.00287247	25.7516	2016	0.00258774	26.5746	2017	0.00260542	26.2121	2018
Xuancheng City	2002	0.00172042	42.7687	2003	0.00115453	50.6835	2004	0.00167381	49.1181	2005	0.0015424	47.485	2006	0.00150637	52.1254	2007	0.00133273	50.8797	2008	0.00129695	48.8112	2009	0.00179628	46.8582	2010	0.00152934	45.1783	2011	0.0235693	42.969	2012	0.0212449	36.749	2013	0.0173164	28.7112	2014	0.00130147	27.9092	2015	0.00123572	25.7321	2016	0.00163497	26.5539	2017	0.00171935	26.195	2018
Ya 'an City	2002	0.00105042	42.7523	2003	0.001249	50.6763	2004	0.00108651	49.1039	2005	0.00155475	47.4732	2006	0.00127293	52.1151	2007	0.00138122	50.8758	2008	0.00135659	48.8091	2009	0.00136815	46.8452	2010	0.00135601	45.1698	2011	0.00111672	42.6412	2012	0.000942265	36.4735	2013	0.000868642	28.5344	2014	0.000835346	27.9005	2015	0.000790364	25.725	2016	0.000786466	26.5447	2017	0.000749818	26.187	2018
Yantai City	2002	0.00994714	42.9618	2003	0.00938425	50.9279	2004	0.00913255	49.3367	2005	0.00730458	47.6888	2006	0.0077656	52.3692	2007	0.0085972	51.1349	2008	0.00730783	49.0333	2009	0.00799	47.077	2010	0.00831581	45.4013	2011	0.00569673	42.7577	2012	0.00778944	36.6378	2013	0.00766015	28.6581	2014	0.00850103	28.0187	2015	0.00816592	25.8321	2016	0.00825229	26.6541	2017	0.00751843	26.2907	2018
Yan 'an City	2002	0.00140058	42.7813	2003	0.00160431	50.7143	2004	0.00164445	49.14	2005	0.0015715	47.5086	2006	0.00169045	52.1523	2007	0.00169311	50.9066	2008	0.00164394	48.8355	2009	0.00178455	46.8641	2010	0.00171375	45.1879	2011	0.00194212	42.6588	2012	0.00166866	36.4898	2013	0.00136963	28.5492	2014	0.00140731	27.9177	2015	0.00138002	25.7404	2016	0.00142272	26.5607	2017	0.00147389	26.2008	2018
Yancheng City	2002	0.00741343	42.9371	2003	0.0128881	50.9136	2004	0.00893871	49.3204	2005	0.00727548	47.639	2006	0.00690655	52.3075	2007	0.0058107	51.0433	2008	0.00643488	48.975	2009	0.00699414	46.9962	2010	0.00564633	45.2991	2011	0.00619052	42.7599	2012	0.00502562	36.5623	2013	0.0049223	28.6149	2014	0.00455378	27.9736	2015	0.00459311	25.7906	2016	0.00473365	26.6156	2017	0.00441408	26.2493	2018
Yangzhou City	2002	0.00387876	42.8674	2003	0.00514403	50.8192	2004	0.00381747	49.2172	2005	0.00357954	47.5656	2006	0.00306958	52.2177	2007	0.00282539	50.9629	2008	0.00355297	48.8778	2009	0.00309321	46.9122	2010	0.00287468	45.2311	2011	0.00318023	42.7047	2012	0.00280728	36.5262	2013	0.00518406	28.6044	2014	0.00418271	27.9661	2015	0.0034574	25.779	2016	0.00318052	26.6011	2017	0.00297231	26.2401	2018
Yangjiang City	2002	0.00183824	42.7865	2003	0.0022596	50.7153	2004	0.00333428	49.1444	2005	0.00319775	47.5125	2006	0.00339337	52.1651	2007	0.00339045	50.9222	2008	0.00323718	48.8517	2009	0.00295858	46.8852	2010	0.00267635	45.2078	2011	0.00169664	42.6741	2012	0.0011996	36.4962	2013	0.0012464	28.5489	2014	0.00116486	27.9144	2015	0.00108817	25.7366	2016	0.00106517	26.5572	2017	0.00108864	26.1981	2018
Yangquan City	2002	0.00479921	42.8126	2003	0.00192788	50.7331	2004	0.00251197	49.1601	2005	0.00165473	47.519	2006	0.00184413	52.1618	2007	0.00183092	50.9243	2008	0.00181495	48.8501	2009	0.00174601	46.8841	2010	0.00164382	45.2035	2011	0.00172364	42.6776	2012	0.00154006	36.5041	2013	0.00138983	28.5525	2014	0.00126911	27.9184	2015	0.00113944	25.7389	2016	0.00112496	26.5568	2017	0.00108666	26.1979	2018
Yichun City	2002	0.00134505	42.7568	2003	0.00160585	50.6822	2004	0.00138081	49.1176	2005	0.00148071	47.4791	2006	0.00157244	52.1211	2007	0.00165746	50.8787	2008	0.00148579	48.8079	2009	0.00154661	46.843	2010	0.00143734	45.1673	2011	0.00106646	42.6423	2012	0.00119925	36.4761	2013	0.000849339	28.5343	2014	0.000874326	27.9001	2015	0.00081879	25.7244	2016	0.000747329	26.5432	2017	0.000724939	26.1846	2018
Yibin City	2002	0.00278395	42.8134	2003	0.00278271	50.7436	2004	0.00278969	49.1669	2005	0.00282289	47.5387	2006	0.00278536	52.1888	2007	0.00269211	50.9375	2008	0.0025939	48.8634	2009	0.00339064	46.9012	2010	0.00282316	45.217	2011	0.00308312	42.6845	2012	0.00237539	36.5007	2013	0.0024515	28.5557	2014	0.00242043	27.922	2015	0.00278785	25.7453	2016	0.00286015	26.5653	2017	0.00276607	26.2061	2018
Yichang City	2002	0.00463936	42.8822	2003	0.00417238	50.8109	2004	0.00325953	49.2213	2005	0.00352133	47.5778	2006	0.00385017	52.2433	2007	0.00339045	50.9796	2008	0.0031925	48.9017	2009	0.00641965	47.0201	2010	0.00833115	45.3741	2011	0.00801355	42.8288	2012	0.0115952	36.7075	2013	0.0090065	28.6863	2014	0.00945947	28.0537	2015	0.00854204	25.8614	2016	0.00991408	26.6903	2017	0.0102599	26.3246	2018
Yichun City	2002	0.00231908	42.8053	2003	0.00249799	50.7509	2004	0.00212826	49.1657	2005	0.00209114	47.5292	2006	0.00190394	52.1692	2007	0.00190171	50.9271	2008	0.00241931	48.8601	2009	0.00350961	46.9006	2010	0.0024008	45.2147	2011	0.00181189	42.6636	2012	0.00245392	36.5183	2013	0.00254545	28.5716	2014	0.00253117	27.9337	2015	0.00252845	25.7548	2016	0.00285257	26.5784	2017	0.00282317	26.2198	2018
Yiyang City	2002	0.00269011	42.8006	2003	0.00312249	50.7388	2004	0.0031127	49.1608	2005	0.00331762	47.5251	2006	0.00329695	52.1823	2007	0.00354506	50.9455	2008	0.00344191	48.8787	2009	0.0027081	46.8817	2010	0.00288985	45.2104	2011	0.00455319	42.7016	2012	0.00304664	36.5165	2013	0.00291478	28.558	2014	0.00291114	27.9194	2015	0.00335012	25.7418	2016	0.00320341	26.5604	2017	0.00347812	26.2024	2018
Yinchuan City	2002	0.00315126	42.8156	2003	0.00393724	50.7555	2004	0.00393493	49.1777	2005	0.00419068	47.5461	2006	0.00457594	52.2073	2007	0.00429139	50.9653	2008	0.00419015	48.8928	2009	0.00379814	46.9261	2010	0.00373458	45.2509	2011	0.00447401	42.7235	2012	0.00398406	36.5569	2013	0.00384133	28.59	2014	0.0127546	28.0316	2015	0.0199978	25.9509	2016	0.00430669	26.5916	2017	0.00413381	26.2312	2018
Yingtan City	2002	0.000875848	42.7479	2003	0.000828893	50.6673	2004	0.000792858	49.0993	2005	0.000960363	47.469	2006	0.000881082	52.1078	2007	0.000772983	50.8665	2008	0.000823066	48.8007	2009	0.000694782	46.8327	2010	0.000644659	45.1571	2011	0.00077685	42.6348	2012	0.000608571	36.4693	2013	0.00143424	28.5395	2014	0.000938041	27.9021	2015	0.000994061	25.727	2016	0.000676698	26.5448	2017	0.000803666	26.189	2018
Yingkou City	2002	0.00255834	42.8035	2003	0.00233866	50.7336	2004	0.00230303	49.157	2005	0.00229116	47.5202	2006	0.00235636	52.1703	2007	0.00229324	50.9253	2008	0.00235246	48.8613	2009	0.00221005	46.8913	2010	0.00223845	45.2167	2011	0.00343177	42.6984	2012	0.00379873	36.5281	2013	0.00311398	28.5704	2014	0.00337307	27.934	2015	0.00294276	25.7521	2016	0.00464742	26.5864	2017	0.00452693	26.2258	2018
Yongzhou City	2002	0.00297163	42.8009	2003	0.00272351	50.7297	2004	0.00276032	49.1603	2005	0.00247366	47.5098	2006	0.00252956	52.1529	2007	0.00393534	50.9479	2008	0.00294815	48.8613	2009	0.00243174	46.9041	2010	0.00237857	45.2141	2011	0.00284036	42.6812	2012	0.00253244	36.5101	2013	0.00221986	28.5553	2014	0.00247726	27.9213	2015	0.00203048	25.7426	2016	0.00173877	26.5632	2017	0.00173524	26.2073	2018
Yulin City	2002	0.0017517	42.7804	2003	0.00173359	50.7184	2004	0.00185	49.148	2005	0.00185089	47.5089	2006	0.00184413	52.1485	2007	0.00204749	50.9092	2008	0.00195339	48.8415	2009	0.00204566	46.8808	2010	0.00212836	45.2033	2011	0.00247087	42.6829	2012	0.00224925	36.5055	2013	0.00450239	28.5705	2014	0.00221864	27.9248	2015	0.00244426	25.7536	2016	0.00264973	26.5753	2017	0.00258807	26.2167	2018
Yulin City	2002	0.00243986	42.8138	2003	0.00377229	50.7511	2004	0.00274895	49.178	2005	0.00259125	47.5468	2006	0.00307001	52.1978	2007	0.00269337	50.9526	2008	0.00239018	48.8747	2009	0.00208197	46.8984	2010	0.00197844	45.2214	2011	0.00227835	42.694	2012	0.00188453	36.515	2013	0.00179519	28.5621	2014	0.00150748	27.9209	2015	0.00146296	25.7429	2016	0.00135868	26.5621	2017	0.00132278	26.1989	2018
Yuxi City	2002	0.0020217	42.7865	2003	0.00219688	50.7159	2004	0.00197932	49.1381	2005	0.00198395	47.5077	2006	0.00268936	52.155	2007	0.00285467	50.9126	2008	0.00303646	48.8494	2009	0.00331585	46.8834	2010	0.00334367	45.2059	2011	0.00275466	42.6803	2012	0.00304893	36.5173	2013	0.00252779	28.566	2014	0.00283982	27.9316	2015	0.00226007	25.7489	2016	0.00278133	26.5707	2017	0.00270338	26.2112	2018
Yueyang City	2002	0.00375469	42.8448	2003	0.00301954	50.7715	2004	0.00323016	49.1986	2005	0.00244456	47.5251	2006	0.00227376	52.1763	2007	0.00338513	50.9533	2008	0.00344191	48.895	2009	0.00372866	46.9367	2010	0.00340113	45.2788	2011	0.00419984	42.7255	2012	0.00292507	36.5317	2013	0.00276035	28.5768	2014	0.00271405	27.9343	2015	0.00305722	25.7596	2016	0.00313334	26.5821	2017	0.00339883	26.2229	2018
Yunfu City	2002	0.00125121	42.7588	2003	0.00160585	50.6876	2004	0.00181686	49.1157	2005	0.00162879	47.4868	2006	0.00142269	52.1289	2007	0.00141749	50.8893	2008	0.0014312	48.8205	2009	0.00138803	46.8577	2010	0.00168117	45.183	2011	0.00104389	42.6463	2012	0.000903041	36.4784	2013	0.00143308	28.5457	2014	0.00139359	27.9132	2015	0.00217184	25.7398	2016	0.00155284	26.5555	2017	0.00164787	26.1957	2018
Yuncheng City	2002	0.0039726	42.8119	2003	0.00381883	50.7673	2004	0.00372937	49.1959	2005	0.00328852	47.552	2006	0.00417804	52.2057	2007	0.00383826	50.9544	2008	0.00394074	48.8792	2009	0.00365919	46.9074	2010	0.00280093	45.2137	2011	0.00344727	42.6909	2012	0.00282691	36.5115	2013	0.00295338	28.5687	2014	0.00282353	27.9305	2015	0.00274385	25.7515	2016	0.00246923	26.5728	2017	0.00195645	26.2084	2018
Zaozhuang City	2002	0.00276462	42.8174	2003	0.00657293	50.7661	2004	0.00687236	49.2063	2005	0.00535353	47.5461	2006	0.00568774	52.1959	2007	0.00547599	50.9437	2008	0.00491549	48.884	2009	0.00481043	46.9182	2010	0.00423858	45.2341	2011	0.00154673	42.6543	2012	0.00170727	36.5042	2013	0.00199943	28.5669	2014	0.00191366	27.9298	2015	0.00188508	25.7477	2016	0.00180821	26.566	2017	0.00179808	26.2055	2018
Zhanjiang City	2002	0.00576088	42.8887	2003	0.00511596	50.8528	2004	0.00505587	49.2718	2005	0.00485508	47.6215	2006	0.00529709	52.2802	2007	0.00488478	51.0209	2008	0.0046864	48.938	2009	0.00442009	46.9633	2010	0.00433012	45.2773	2011	0.00413528	42.7473	2012	0.00388204	36.5549	2013	0.00351453	28.5993	2014	0.00341622	27.966	2015	0.00345841	25.7817	2016	0.00356478	26.6075	2017	0.00327714	26.2458	2018
Zhangjiajie City	2002	0.00108592	42.7634	2003	0.00169507	50.6845	2004	0.00101744	49.1133	2005	0.00101857	47.4818	2006	0.000824238	52.1135	2007	0.000746328	50.8714	2008	0.000759456	48.8052	2009	0.00101124	46.8408	2010	0.00099508	45.1641	2011	0.00116341	42.6434	2012	0.000985095	36.4755	2013	0.000656307	28.5338	2014	0.00060456	27.8999	2015	0.000634694	25.7239	2016	0.000672302	26.543	2017	0.000740525	26.1851	2018
Zhangjiakou City	2002	0.0126081	42.8788	2003	0.0045731	50.8195	2004	0.0042655	49.231	2005	0.00363973	47.5952	2006	0.00424535	52.2605	2007	0.00366185	50.991	2008	0.00328788	48.9098	2009	0.00298756	46.9338	2010	0.0030109	45.2493	2011	0.00361721	42.733	2012	0.00313	36.5502	2013	0.00309003	28.5818	2014	0.00290039	27.9432	2015	0.00287685	25.7625	2016	0.00286092	26.5854	2017	0.00252372	26.2137	2018
Zhangye City	2002	0.00115737	42.7523	2003	0.00112493	50.6814	2004	0.00117461	49.1108	2005	0.00122228	47.4802	2006	0.00122215	52.1203	2007	0.00127942	50.8776	2008	0.00119719	48.8095	2009	0.00120429	46.845	2010	0.00115594	45.1698	2011	0.00131093	42.6443	2012	0.00109935	36.4774	2013	0.00102307	28.5376	2014	0.000755746	27.9017	2015	0.000695777	25.7261	2016	0.000559327	26.5447	2017	0.000528029	26.1843	2018
Changchun City	2002	0.0111169	43.1381	2003	0.0125534	51.1164	2004	0.0111553	49.5265	2005	0.0347968	48.3152	2006	0.0128791	52.5094	2007	0.0130169	51.2707	2008	0.0129199	49.1802	2009	0.0124918	47.2068	2010	0.0117751	45.5249	2011	0.0121997	42.9732	2012	0.0104791	36.7488	2013	0.00970747	28.7206	2014	0.0103441	28.0872	2015	0.00991534	25.8873	2016	0.00929769	26.725	2017	0.00967065	26.3701	2018
Changsha City	2002	0.0084909	43.0162	2003	0.0115086	50.9856	2004	0.00957719	49.4364	2005	0.0147736	47.7865	2006	0.0158575	52.5125	2007	0.0141672	51.261	2008	0.0163015	49.1809	2009	0.0193893	47.269	2010	0.0198815	45.6107	2011	0.0195849	43.0884	2012	0.0156144	36.8182	2013	0.0119966	28.7573	2014	0.0118002	28.1154	2015	0.0112063	25.911	2016	0.0102122	26.7345	2017	0.0105841	26.3676	2018
Changzhi City	2002	0.00340955	42.816	2003	0.00402605	50.7689	2004	0.00419921	49.1886	2005	0.00401606	47.5532	2006	0.00369486	52.2051	2007	0.0040515	50.972	2008	0.00369133	48.89	2009	0.00354339	46.9252	2010	0.00328999	45.2407	2011	0.00390853	42.7204	2012	0.00339622	36.5319	2013	0.00289547	28.5691	2014	0.00288072	27.9333	2015	0.00290341	25.7504	2016	0.00312839	26.5741	2017	0.00328973	26.2151	2018
Zhaotong City	2002	0.00177812	42.7748	2003	0.00174854	50.7074	2004	0.00218023	49.1287	2005	0.00177686	47.494	2006	0.0017222	52.1328	2007	0.00151934	50.8893	2008	0.00174419	48.8243	2009	0.00130867	46.8573	2010	0.00111148	45.1802	2011	0.00109245	42.6548	2012	0.00107322	36.4869	2013	0.000855866	28.5417	2014	0.000843957	27.9074	2015	0.000670227	25.7298	2016	0.000882285	26.5505	2017	0.00108513	26.1923	2018
Zhaoqing City	2002	0.00269011	42.8024	2003	0.00330092	50.7303	2004	0.0025436	49.1504	2005	0.00303546	47.5294	2006	0.00262074	52.1795	2007	0.00248619	50.9269	2008	0.00219638	48.8534	2009	0.00214145	46.8865	2010	0.00176903	45.2026	2011	0.002282	42.6854	2012	0.00346925	36.5117	2013	0.0018531	28.5647	2014	0.00186159	27.9297	2015	0.00184875	25.7517	2016	0.00210432	26.5743	2017	0.00201224	26.214	2018
Zhenjiang City	2002	0.00403077	42.8675	2003	0.00343398	50.8094	2004	0.00428731	49.2291	2005	0.00398696	47.5878	2006	0.00437699	52.2447	2007	0.00431804	50.9918	2008	0.00399062	48.9143	2009	0.00379814	46.9393	2010	0.00362343	45.2548	2011	0.00398136	42.7235	2012	0.00333733	36.5356	2013	0.00341666	28.5791	2014	0.0030055	27.9418	2015	0.00299242	25.7634	2016	0.0029856	26.5825	2017	0.00304378	26.2263	2018
Zhengzhou	2002	0.0110527	43.0983	2003	0.00965068	51.0566	2004	0.00974922	49.4528	2005	0.00951633	47.7961	2006	0.0103156	52.5183	2007	0.012472	51.2681	2008	0.0126597	49.1886	2009	0.010989	47.2121	2010	0.0115657	45.5081	2011	0.00981071	42.8326	2012	0.0126978	36.767	2013	0.0102828	28.7696	2014	0.0121706	28.1507	2015	0.0133343	25.9514	2016	0.0146045	26.8322	2017	0.0147255	26.483	2018
Zhongshan City	2002	0.00287779	42.7773	2003	0.00296033	50.7071	2004	0.00278969	49.1338	2005	0.00314301	47.5136	2006	0.00304116	52.1654	2007	0.00314524	50.9258	2008	0.00314261	48.8548	2009	0.0029644	46.8922	2010	0.00297877	45.2214	2011	0.00337444	42.7007	2012	0.00282691	36.5266	2013	0.00446626	28.5979	2014	0.00434996	27.9654	2015	0.00436502	25.782	2016	0.00470029	26.6036	2017	0.00453216	26.2453	2018
Nakai	2002	0	42.7269	2003	0	50.6468	2004	0.00573848	49.2468	2005	0.000465631	47.462	2006	0.000596862	52.101	2007	0.000533092	50.8595	2008	0.000473886	48.7931	2009	0.000463188	46.8312	2010	0.000444593	45.1555	2011	0.000485531	42.6316	2012	0.000412258	36.4683	2013	0.000424669	28.5294	2014	0.000443903	27.8949	2015	0.000430631	25.7196	2016	0.000455575	26.5387	2017	0.000431036	26.1799	2018
Chongqing	2002	0.0732082	43.5486	2003	0.0260611	51.6481	2004	0.0262509	50	2005	0.0252027	48.3101	2006	0.0248454	53.1197	2007	0.0255494	51.9292	2008	0.0266489	49.8848	2009	0.0257819	47.8483	2010	0.024678	46.101	2011	0.029354	43.5766	2012	0.12425	39.3588	2013	0.108655	30.4537	2014	0.109358	29.8079	2015	0.101591	27.4305	2016	0.0331413	27.1917	2017	0.0343133	26.8265	2018
Zhoushan City	2002	0.00236345	42.7865	2003	0.00182899	50.7156	2004	0.00160132	49.1432	2005	0.00179074	47.5086	2006	0.00176194	52.1564	2007	0.00180849	50.9111	2008	0.00183381	48.847	2009	0.00395525	46.8997	2010	0.00437422	45.2309	2011	0.00229928	42.6874	2012	0.0029462	36.5218	2013	0.00209321	28.5607	2014	0.00693629	28.0033	2015	0.00606424	25.8148	2016	0.0069795	26.6406	2017	0.00236159	26.2113	2018
Zhoukou City	2002	0.00786759	42.9215	2003	0.00968422	50.9069	2004	0.00922147	49.3036	2005	0.00693636	47.6254	2006	0.00845227	52.2941	2007	0.00858369	51.0415	2008	0.00812301	48.9486	2009	0.00634254	46.9686	2010	0.00584675	45.2847	2011	0.00493482	42.7051	2012	0.00437489	36.5623	2013	0.00372202	28.5952	2014	0.00374025	27.9621	2015	0.00355522	25.7794	2016	0.00424423	26.6078	2017	0.00313121	26.2416	2018
Zhuhai City	2002	0.00452156	42.838	2003	0.00493765	50.7702	2004	0.00333428	49.1797	2005	0.00594781	47.5862	2006	0.00756983	52.2624	2007	0.00647817	51.0168	2008	0.00653217	48.9493	2009	0.00713229	46.9912	2010	0.00664309	45.3182	2011	0.00729176	42.7828	2012	0.00622444	36.5902	2013	0.00721872	28.6292	2014	0.00722178	27.9998	2015	0.0067867	25.8114	2016	0.00714071	26.643	2017	0.00757296	26.2933	2018
Zhuzhou City	2002	0.00391004	42.8288	2003	0.00316755	50.7578	2004	0.00308334	49.1787	2005	0.00306984	47.536	2006	0.00443748	52.1899	2007	0.0038748	50.9471	2008	0.00364183	48.8723	2009	0.00364539	46.9122	2010	0.00434907	45.2421	2011	0.00495466	42.7173	2012	0.00355682	36.5317	2013	0.00319389	28.5776	2014	0.00311161	27.9305	2015	0.00383118	25.7614	2016	0.00407315	26.5841	2017	0.00363089	26.222	2018
Zhumadian City	2002	0.00465235	42.8718	2003	0.00535023	50.8246	2004	0.00518612	49.2589	2005	0.00450491	47.5984	2006	0.00576291	52.2586	2007	0.00549277	50.9996	2008	0.00572478	48.9249	2009	0.00487739	46.9479	2010	0.00504352	45.273	2011	0.00441924	42.7011	2012	0.00558421	36.5589	2013	0.00353294	28.5968	2014	0.00509585	27.9768	2015	0.0049713	25.7981	2016	0.0045405	26.6144	2017	0.0067559	26.2758	2018
Ziyang City	2002	0.0017517	42.7695	2003	0.00162818	50.6981	2004	0.00176191	49.12	2005	0.00224085	47.4872	2006	0.00221692	52.1333	2007	0.00173255	50.888	2008	0.00184566	48.8222	2009	0.00187591	46.8544	2010	0.00175614	45.1771	2011	0.00201495	42.6508	2012	0.00172756	36.483	2013	0.00191101	28.5527	2014	0.00176286	27.9191	2015	0.002065	25.7452	2016	0.00170845	26.5562	2017	0.00155389	26.1963	2018
Zibo City	2002	0.00404341	42.8505	2003	0.00461812	50.8011	2004	0.00334302	49.1976	2005	0.00375906	47.5731	2006	0.00437981	52.23	2007	0.00494153	50.9921	2008	0.00529929	48.9191	2009	0.0053979	46.9547	2010	0.00541712	45.2792	2011	0.00452235	42.6991	2012	0.00374958	36.5637	2013	0.00368341	28.6031	2014	0.00462758	27.9693	2015	0.00341205	25.7828	2016	0.00321716	26.6057	2017	0.00357268	26.241	2018
Zigong City	2002	0.00178298	42.7874	2003	0.00183541	50.7215	2004	0.00242428	49.1611	2005	0.00228229	47.5263	2006	0.00280462	52.1752	2007	0.00287436	50.9383	2008	0.00282371	48.8649	2009	0.00238542	46.8911	2010	0.0021785	45.1992	2011	0.00242766	42.6698	2012	0.00351208	36.4938	2013	0.00202683	28.5512	2014	0.00199529	27.9205	2015	0.00172895	25.7395	2016	0.00156787	26.5587	2017	0.00164087	26.1994	2018
Zunyi City	2002	0.00220439	42.8019	2003	0.00233516	50.7424	2004	0.00316077	49.1736	2005	0.00224085	47.5353	2006	0.0027408	52.1923	2007	0.00273654	50.9515	2008	0.00241931	48.8716	2009	0.00244833	46.9105	2010	0.00260541	45.2362	2011	0.00247621	42.6991	2012	0.0025489	36.5281	2013	0.00212335	28.5691	2014	0.00217687	27.9371	2015	0.00202663	25.7543	2016	0.00232682	26.577	2017	0.00269245	26.2221	2018
[truncated: 35 more columns]
